# Supplementary material for: Comparative phylogenetic analysis and transcriptomic profiling of Dengue (DENV-3 genotype I) outbreak in 2021 in Bangladesh
Source: Virol J. 2023 Jun 19;20:127. doi: 10.1186/s12985-023-02030-1 (PMC10278332; doi:10.1186/s12985-023-02030-1)
Supplement: Supplementary file 1 — Supplementary Material 1 [file 12985_2023_2030_MOESM1_ESM.xlsx]

## Sheet: Supplementery Data 1
		Differential expression analysis (DEseq2 analysis)									Raw counts
	genes	baseMean	log2FoldChange	lfcSE	stat	pvalue	padj			Genes	BCSIR-05	BCSIR-IBS-D1	BCSIR-IBS-D2	BCSIR-IBS-D3	BCSIR-IBS-D4	BCSIR-IBS-D5	BCSIR-IBS-D6	BCSIR-IBS-D7	BCSIR-IBS-D8	BCSIR-IBS-D9	BCSIR-IBS-D10	BCSIR-IBS-D11	BCSIR-IBS-D12	BCSIR-IBS-D13	BCSIR-IBS-D14	BCSIR-IBS-D15	BCSIR-IBS-D16	BCSIR-IBS-D17	BCSIR-IBS-D18	BCSIR-IBS-D19	BCSIR-IBS-D20	BCSIR-IBS-D21	BCSIR-IBS-D22	BCSIR-IBS-D23
	KCNQ1OT1	41.2125	4.69842	0.532929	8.81623	1.18381e-18	9.00643e-15			SAT2	0	0	0	0	0	0	0	0	0	0	0	0	0	0	0	0	0	0	0	0	0	1.056	0	0
	GRIN2B	29.5086	4.49372	0.527596	8.51735	1.63251e-17	6.21005e-14			KCNU1	0	0	0	0	0	0	0	0	0	0	1.76	0	0	0	0	0	0	0	0	0	0	0	0	0
	TMSB4X	184.647	-5.24298	0.636678	-8.23491	1.79696e-16	4.55708e-13			LOC100131626	0	0	0	0	0	0	0	0	0	0	0	0	0	0	0	0	0	0	0	0	3.775	0	0	0
	TTN	21.6856	4.08326	0.57197	7.13894	9.40534e-13	1.7889e-09			OR4Q2	0	0	3.762	0	0	0	0	0	0	7.056	0	0	0	0	0	0	0	0	0	0	0	0	0	0
	F13A1	17.5511	-6.11985	0.861478	-7.10389	1.21294e-12	1.84561e-09			PHETA2	0	0	0	0	0	0	0	0	0	0	0	0	0	0	0	0	1.882	0	0	0	0	0	2.037	0
	TSIX	22.6187	5.38303	0.76523	7.03452	1.99945e-12	2.53531e-09			IL33	0	0	0	0	0	0	0	3.684	0	0	0	0	3.65	0	1.841	0	5.647	0	0	0	0	3.168	3.056	6.444
	PPBP	132.691	-6.06507	0.868533	-6.98313	2.88679e-12	3.13752e-09			OR7E5P	0	0	0	0	0	0	1.757	0	0	0	0	0	0	0	0	3.717	1.882	0	0	0	0	0	0	0
	WDR87	11.3499	4.87234	0.71529	6.8117	9.64491e-12	9.17231e-09			KIF1C	7.377	1.723	1.881	8.401	0	0	0	3.684	0	0	0	1.871	0	3.776	1.841	0	0	0	0	0	1.888	10.558	8.149	5.37
	IGFN1	23.4006	3.36887	0.498383	6.75961	1.3836e-11	1.16961e-08			ELAVL4	0	1.723	0	16.802	0	0	0	9.21	1.64	2.822	0	0	3.65	0	0	1.859	0	1.637	0	0	3.775	0	0	0
	B2M	164.461	-3.85156	0.572533	-6.72723	1.72923e-11	1.3156e-08			ZNF563	5.533	0	1.881	0	0	0	0	3.684	1.64	0	0	1.871	0	3.776	0	0	0	0	0	0	0	1.056	0	0
	YWHAZ	24.6855	-4.21137	0.64832	-6.49582	8.25824e-11	5.7117e-08			DPPA4	3.688	3.446	1.881	5.041	0	0	0	0	0	0	0	0	1.825	0	0	1.859	1.882	0	3.629	0	0	0	3.056	0
	MBNL1	15.0518	-4.17478	0.647481	-6.44773	1.1354e-10	7.19844e-08			C16orf47	0	0	0	0	0	0	0	0	0	0	0	0	0	0	0	0	1.882	0	0	0	0	0	0	0
	TUBB1	18.4614	-5.66348	0.883756	-6.40843	1.4703e-10	8.60463e-08			OR7D2	1.844	0	0	1.68	0	0	0	0	0	0	1.76	0	0	0	0	3.717	0	0	0	0	3.775	2.112	0	0
	LINC01206	9.24915	4.56586	0.735306	6.20947	5.31639e-10	2.88908e-07			TMEM212	0	0	0	1.68	0	0	0	0	0	0	0	0	0	0	0	0	0	0	1.814	0	1.888	0	0	0
	NCOA4	65.9875	-5.34114	0.873422	-6.11518	9.64464e-10	4.89176e-07			NUBP1	0	0	0	0	0	0	0	0	0	0	0	0	0	0	0	0	0	0	0	0	0	4.223	3.056	2.148
	LOC440300	16.1901	4.483	0.736841	6.08408	1.17165e-09	5.57118e-07			CAPN14	1.844	0	0	0	0	0	0	1.842	0	0	1.76	0	0	0	5.523	0	0	0	3.629	0	7.551	0	4.074	3.222
	LUZP6	10.8809	-3.72921	0.623754	-5.97866	2.24979e-09	9.50913e-07			LINC00607	0	5.169	1.881	5.041	1.575	0	1.757	5.526	0	5.645	0	1.871	1.825	5.664	5.523	3.717	5.647	1.637	3.629	0	0	3.168	0	0
	MTPN	10.8809	-3.72921	0.623754	-5.97866	2.24979e-09	9.50913e-07			DDX55	0	0	0	1.68	0	0	1.757	0	0	0	0	0	0	0	0	0	0	0	0	0	1.888	2.112	0	0
	OST4	7.59762	-6.33217	1.06405	-5.95101	2.66495e-09	1.0671e-06			KCNT2	1.844	0	0	5.041	0	0	1.757	5.526	1.64	0	0	0	1.825	1.888	1.841	0	3.765	1.637	0	0	0	0	13.242	3.222
	RSU1	8.5637	-5.22693	0.889488	-5.87634	4.19444e-09	1.59557e-06			HLA-DQA2	0	0	0	0	0	0	0	0	0	0	0	0	0	0	0	0	0	0	0	0	0	0	2.037	0
	C22orf46	10.4104	4.75825	0.820461	5.79948	6.65206e-09	2.30262e-06			TRMT1L	7.377	0	3.762	0	0	0	3.514	5.526	0	0	0	5.613	3.65	11.329	3.682	3.717	5.647	4.91	0	0	0	12.67	4.074	8.591
	MEG3	7.7839	5.09725	0.879321	5.7968	6.75909e-09	2.30262e-06			AMACR	1.844	0	1.881	6.721	0	10.949	0	1.842	0	2.822	0	1.871	0	1.888	0	0	0	0	0	0	0	0	0	0
	NAP1L1	17.6808	-3.68839	0.636823	-5.79186	6.96113e-09	2.30262e-06			RNF17	1.844	0	0	0	0	0	0	0	0	0	0	0	0	0	0	0	0	0	0	0	1.888	0	0	0
	ZNF793	5.86971	7.74985	1.34265	5.77205	7.83145e-09	2.48257e-06			PDZK1P1	0	0	0	0	0	0	0	0	0	0	0	0	0	0	0	0	3.764	0	0	0	0	0	0	0
	KIF2A	12.3062	-5.1477	0.905907	-5.68237	1.32839e-08	4.04255e-06			TREM1	9.221	0	0	3.36	0	0	3.514	3.684	0	0	3.521	0	0	1.888	0	3.717	5.647	0	0	1.625	5.663	0	0	0
	RGS18	36.576	-5.57226	0.990074	-5.62812	1.82182e-08	5.33094e-06			PCDHB3	0	0	0	0	1.575	0	0	0	0	0	3.521	0	0	0	0	0	1.882	0	0	0	0	0	0	0
	SH3BGRL	13.4763	-4.96608	0.883548	-5.62061	1.90281e-08	5.3617e-06			LHX1	0	0	0	3.36	0	0	5.271	3.684	0	0	1.76	0	1.825	1.888	0	0	1.882	1.637	0	0	0	0	0	0
	XIRP2	8.17232	4.79391	0.856793	5.59517	2.20401e-08	5.98862e-06			BMP8A	0	0	1.881	0	0	0	0	0	0	0	0	0	0	0	0	0	0	0	0	0	0	0	1.019	0
	TSC22D1	8.5895	-4.42119	0.815918	-5.41866	6.0047e-08	1.5753e-05			OR10J5	1.844	0	0	0	0	0	0	0	0	0	1.76	0	0	0	0	0	0	0	0	0	0	0	0	0
	FUT9	6.20809	7.86065	1.45774	5.39236	6.95399e-08	1.7357e-05			SPINT3	0	0	0	0	0	0	0	0	0	0	0	0	0	0	0	0	0	1.637	0	0	0	0	0	0
	RPL21	3.48773	-7.0775	1.31454	-5.38403	7.28377e-08	1.7357e-05			RNF220	0	1.723	1.881	0	0	0	0	1.842	0	0	0	0	0	0	0	0	0	0	0	0	0	3.168	0	0
	OPRM1	5.22328	7.62986	1.41724	5.38361	7.30053e-08	1.7357e-05			LOC101927284	5.533	0	0	0	0	0	0	3.684	0	0	0	1.871	0	0	0	0	0	0	0	0	5.663	0	0	0
	NEFM	8.1128	5.83871	1.08635	5.37461	7.67492e-08	1.76942e-05			BATF2	0	0	1.881	0	0	0	0	0	0	2.822	0	0	0	0	0	0	0	0	0	0	0	0	0	0
	DCUN1D5	8.44214	4.40002	0.822214	5.35143	8.72616e-08	1.89759e-05			TMED10P1	3.688	5.169	1.881	1.68	0	0	0	1.842	0	0	1.76	0	0	0	0	0	7.529	3.274	0	0	0	0	0	0
	DUSP4	7.55304	5.03418	0.941488	5.34705	8.94017e-08	1.89759e-05			MTLN	5.533	0	0	1.68	0	0	0	0	0	0	0	0	0	0	0	0	0	0	0	0	1.888	0	0	0
	CCDC168	11.653	4.70738	0.8805	5.34626	8.97911e-08	1.89759e-05			FUZ	0	0	0	0	0	0	0	0	0	0	0	0	0	0	0	0	0	0	0	0	0	0	3.056	0
	LOC100131257	8.22986	4.27297	0.800115	5.34045	9.27163e-08	1.9011e-05			LINC00689	1.844	3.446	0	0	0	0	0	3.684	0	0	0	0	0	0	0	1.859	0	0	0	0	0	1.056	0	3.222
	CXCL8	17.7101	9.3618	1.75442	5.33612	9.49548e-08	1.9011e-05			DRD1	0	1.723	1.881	1.68	3.15	0	0	0	0	0	0	0	0	0	0	0	0	0	0	0	0	4.223	0	0
	XIST	6.32102	7.87135	1.48594	5.29722	1.17579e-07	2.29369e-05			DLEU2	0	1.723	5.642	0	1.575	0	1.757	1.842	0	9.878	0	1.871	0	1.888	0	0	1.882	1.637	0	0	0	4.223	24.446	0
	PRKAR2B	12.3	-4.36346	0.833433	-5.23553	1.64512e-07	3.12902e-05			LCTL	0	1.723	1.881	0	0	0	0	0	0	0	0	0	0	0	0	0	0	0	0	0	0	2.112	0	0
	GPR26	7.72124	5.40514	1.03743	5.21012	1.88721e-07	3.50193e-05			NDC80	0	0	0	0	0	0	0	0	0	0	0	0	0	0	0	0	0	0	0	0	1.888	0	0	2.148
	ONECUT2	5.342	7.6194	1.47105	5.17956	2.22407e-07	3.95313e-05			MORC4	1.844	0	0	0	0	0	0	0	0	0	0	0	0	0	0	0	0	0	0	0	1.888	0	0	0
	ZNF326	8.77932	4.3089	0.832042	5.17871	2.23429e-07	3.95313e-05			OR10AG1	0	0	0	0	0	0	0	0	0	0	0	0	0	1.888	0	0	0	0	1.814	0	0	0	0	0
	FGFBP3	5.70368	7.75534	1.501	5.16679	2.38147e-07	4.11778e-05			LOC101927374	1.844	0	1.881	0	0	0	3.514	11.051	1.64	0	1.76	0	1.825	3.776	0	3.717	5.647	1.637	0	0	3.775	0	0	0
	RAP1B	15.3492	-4.10828	0.80015	-5.13438	2.83072e-07	4.78581e-05			LINC00606	0	0	0	0	0	0	0	0	0	0	0	1.871	3.65	0	0	1.859	1.882	0	3.629	0	3.775	0	0	0
	LINC01814	6.30183	6.87499	1.34269	5.12031	3.05039e-07	5.00947e-05			ADD3	5.533	1.723	1.881	3.36	3.15	0	5.271	1.842	0	2.822	0	3.742	0	0	3.682	0	0	1.637	3.629	0	5.663	79.188	156.862	62.287
	SLC6A11	5.61471	7.70715	1.50601	5.11759	3.0947e-07	5.00947e-05			TRIB2	3.688	0	3.762	0	4.724	0	3.514	3.684	0	0	1.76	0	7.3	3.776	1.841	1.859	1.882	1.637	0	3.25	0	1.056	9.167	3.222
	KCNN3	4.81671	7.49792	1.46757	5.10908	3.2374e-07	5.13128e-05			RBM23	0	0	1.881	0	0	0	0	0	0	0	0	0	0	0	0	0	0	0	0	0	0	7.391	12.223	12.887
	BMS1P14	9.83328	4.44508	0.876289	5.07262	3.92373e-07	6.0922e-05			BTC	0	0	0	0	0	0	1.757	0	0	0	0	3.742	1.825	0	0	1.859	0	1.637	0	0	1.888	0	0	0
	PCAT5	4.22069	7.31814	1.44559	5.0624	4.14011e-07	6.29903e-05			LINC00476	3.688	5.169	1.881	1.68	0	0	1.757	1.842	0	0	0	11.226	0	5.664	1.841	0	3.765	0	3.629	0	0	0	0	0
	CA8	6.3926	4.51492	0.892516	5.05864	4.22253e-07	6.29903e-05			HPN-AS1	3.688	0	0	0	0	0	0	1.842	0	0	0	0	0	1.888	0	0	0	0	0	0	0	1.056	0	0
	POM121L8P	6.74658	6.9962	1.39315	5.02185	5.11765e-07	7.48752e-05			ASB2	0	0	0	0	1.575	0	0	0	0	0	0	0	0	0	0	0	0	0	0	0	0	0	0	1.074
	SH3TC2	11.2597	3.05351	0.608533	5.01783	5.2258e-07	7.50149e-05			PARP11	1.844	1.723	5.642	13.441	0	0	0	3.684	0	5.645	0	1.871	1.825	1.888	5.523	0	1.882	3.274	0	0	1.888	3.168	0	4.296
	SLC7A14	4.53556	7.36528	1.4711	5.00665	5.5386e-07	7.80327e-05			H2BFXP	0	0	0	0.84	0	0	0	0	0	0	0	0	0	0	0	0	0	0	0	0	0	0	2.038	0
	CHRM3	4.31379	7.32635	1.46555	4.99903	5.7618e-07	7.97014e-05			NIPAL1	3.688	0	0	0	0	0	0	1.842	0	0	1.76	1.871	1.825	0	0	0	1.882	1.637	1.814	0	3.775	0	0	0
	SLC24A2	3.99959	7.20451	1.44875	4.97291	6.59564e-07	8.96064e-05			NAA10	0	0	0	0	0	0	0	0	0	0	0	0	0	0	0	0	0	0	0	0	0	2.112	2.037	0
	ELOVL7	4.48764	-5.58958	1.1306	-4.94391	7.657e-07	0.000102201			CDC42SE2	0	0	0	8.401	7.874	0	1.757	3.684	0	25.4	3.521	5.613	0	0	0	0	0	3.274	3.629	1.625	1.888	80.244	169.085	75.174
	ASTN2	5.19451	7.60442	1.54465	4.92305	8.52041e-07	0.000109985			SESN2	0	0	1.881	0	0	0	0	0	0	0	0	0	0	0	0	0	0	0	0	0	0	0	0	0
	SYNPO2	6.0623	6.0546	1.2299	4.92285	8.52935e-07	0.000109985			CCDC32	3.688	0	0	0	0	0	0	0	1.64	0	0	0	0	3.776	0	0	0	0	0	0	0	3.168	10.186	1.074
	EPHA5	3.75102	7.15729	1.45512	4.9187	8.71205e-07	0.000110469			NMRAL2P	1.844	0	0	1.68	0	0	0	0	0	0	1.76	0	0	5.664	0	0	0	0	0	0	0	0	1.019	0
	EHHADH	4.05097	7.26554	1.47903	4.91236	8.99853e-07	0.000112179			USO1	0	0	0	1.68	0	0	0	0	1.64	0	0	0	0	0	0	0	0	0	1.814	0	0	16.893	23.427	23.626
	AKAP6	4.03197	7.23336	1.47341	4.90927	9.14184e-07	0.000112179			GRIK1-AS2	0	0	0	5.041	0	0	0	0	0	0	0	0	0	0	1.841	0	0	0	1.814	0	0	1.056	0	0
	SLC5A1	4.40376	7.37399	1.50435	4.90177	9.49748e-07	0.000114693			LINC02453	0	0	0	1.68	0	0	0	0	0	0	0	3.742	0	0	0	0	0	0	0	0	0	0	0	0
	DIO2	3.76361	7.19157	1.47164	4.88677	1.02506e-06	0.000120397			TMEM131L	0	0	0	0	0	0	0	0	0	4.233	1.76	0	3.65	0	0	0	0	1.637	0	0	0	8.447	4.074	19.331
	SPRY3	6.44305	5.99619	1.2272	4.88608	1.02863e-06	0.000120397			VSIR	1.844	0	0	0	1.575	0	0	1.842	0	0	0	0	1.825	0	0	0	0	0	0	0	0	3.168	4.074	15.035
	TMEM39A	6.98069	4.55831	0.935013	4.87513	1.08739e-06	0.000125347			UTP23	0	0	1.881	0	0	0	5.271	0	0	0	1.76	0	0	0	3.682	0	0	0	0	0	0	0	4.074	6.444
	SH3BGRL2	12.608	-4.51485	0.92672	-4.87185	1.10556e-06	0.000125539			C3orf35	0	0	0	0	0	0	0	0	0	0	0	1.871	0	0	0	0	0	0	1.814	0	0	0	2.037	10.739
	PALM2	3.96351	7.21893	1.48465	4.86237	1.15987e-06	0.000129769			SNRK	1.844	3.446	3.762	0	1.575	29.198	1.757	0	0	0	0	3.742	1.825	0	0	0	1.882	1.637	3.629	0	0	5.279	43.799	30.07
	LIMS1	12.996	-4.71408	0.97091	-4.85532	1.20193e-06	0.000132526			MTHFD2P1	0	0	0	0	0	0	0	3.684	0	0	0	1.871	0	1.888	0	1.859	3.765	0	1.814	0	0	0	0	0
	SPARC	10.2814	-4.98647	1.02875	-4.84713	1.25263e-06	0.000136142			SNRPD3	5.533	0	1.881	0	0	0	0	0	0	0	0	0	0	0	0	1.859	1.882	0	5.443	3.25	0	11.614	8.149	15.035
	ARL9	4.40782	7.33649	1.51861	4.83105	1.35818e-06	0.000145536			ZFP3	0	3.446	7.523	1.68	1.575	0	8.786	7.368	0	0	1.76	1.871	1.825	0	3.682	3.717	5.647	0	5.443	0	0	2.112	0	1.074
	TSHZ2	7.11868	6.2835	1.30846	4.8022	1.56928e-06	0.000165524			MAGIX	0	0	0	0	0	0	0	0	0	0	0	1.871	5.475	0	0	0	0	0	0	0	0	0	0	0
	PCGF5	10.5301	-3.76987	0.785423	-4.7998	1.58823e-06	0.000165524			TRIM41	0	0	0	0	0	0	0	0	0	0	0	0	0	0	0	0	1.882	0	0	0	0	1.056	0	0
	RASA4DP	7.03021	5.31214	1.11097	4.78154	1.73954e-06	0.000178844			SAP30L	9.221	3.446	3.762	1.68	1.575	0	0	0	0	0	1.76	3.742	5.475	3.776	0	1.859	5.647	0	3.629	0	3.775	11.614	3.056	4.296
	RAB11A	12.4664	-4.64078	0.973723	-4.76602	1.87903e-06	0.000190609			HIVEP3	5.533	0	5.642	0	1.575	0	0	1.842	0	0	0	1.871	0	5.664	0	0	1.882	0	5.443	0	1.888	2.112	0	4.296
	MYOCD	6.32871	6.89045	1.4493	4.75432	1.99112e-06	0.000199321			LINC02454	0	0	1.881	0	0	0	0	0	0	0	0	0	0	0	0	0	0	0	0	0	0	0	0	0
	SHISA9	5.62878	4.42505	0.931292	4.75152	2.01894e-06	0.000199482			UBE2E2	1.844	0	0	0	0	0	0	1.842	0	0	0	0	0	0	0	0	1.882	0	0	0	0	4.223	0	2.148
	NAV2	3.99876	7.22795	1.52249	4.74745	2.05996e-06	0.000200925			LRRC31	3.688	3.446	0	0	0	14.599	1.757	1.842	0	0	0	1.871	0	0	0	1.859	1.882	0	1.814	0	1.888	0	0	0
	PKHD1	6.01303	6.84986	1.44434	4.74255	2.11041e-06	0.000201693			BCLAF3	1.844	3.446	0	0	0	0	0	1.842	0	0	0	3.742	1.825	0	1.841	0	0	0	0	0	1.888	4.223	6.112	0
	TRDN	3.49197	7.01066	1.47856	4.74155	2.12085e-06	0.000201693			HSPA1A	0	0	0	0	0	0	0	0	0	0	0	0	0	0	0	0	0	0	0	0	0	15.838	7.969	2.148
	CCR5	5.45759	4.92125	1.03979	4.73291	2.21324e-06	0.000207881			NTRK2	16.598	0	5.642	0	1.575	0	3.514	23.945	3.28	5.645	12.323	3.742	5.475	15.105	9.205	3.718	22.587	4.911	5.443	0	3.775	2.112	0	6.444
	YPEL5	8.04084	-4.02465	0.858426	-4.6884	2.75344e-06	0.000255465			NOL11	0	0	0	0	0	0	1.757	0	1.64	7.056	0	0	0	0	1.841	0	0	1.637	0	0	0	1.056	4.074	11.813
	PKM	3.33397	-6.05869	1.30055	-4.65857	3.18417e-06	0.00028904			RFX5	0	1.723	0	3.36	0	0	1.757	0	0	4.233	0	1.871	0	0	0	0	0	0	0	0	1.888	7.391	9.167	11.813
	HLA-L	3.03204	6.80709	1.46134	4.65811	3.19129e-06	0.00028904			ERC1	1.844	0	0	8.401	0	0	1.757	3.684	1.64	1.411	1.76	0	0	0	0	3.717	0	0	0	0	0	0	9.167	5.369
	LOC100132249	6.25405	5.48613	1.17976	4.65022	3.31576e-06	0.00029678			RAD23B	11.065	0	0	8.401	0	0	1.757	3.684	0	9.878	0	5.613	3.65	7.553	11.046	1.859	1.882	3.274	3.629	1.625	5.663	29.563	85.561	12.887
	RAB27B	11.2715	-4.29316	0.924012	-4.64622	3.38067e-06	0.000296932			KCTD20	1.844	0	0	0	1.575	0	0	5.526	0	2.822	1.76	1.871	0	0	0	5.576	1.882	4.91	1.814	0	3.775	46.457	100.84	26.848
	LOC401312	4.69212	7.45804	1.6055	4.64532	3.39552e-06	0.000296932			ZNF362	0	0	0	0	0	0	0	0	1.64	0	0	0	0	0	0	0	0	0	0	0	0	0	2.037	0
	GOLGA8EP	5.99449	7.78199	1.6797	4.63296	3.60479e-06	0.0003095			RHEB	9.221	0	0	6.721	1.575	0	0	1.842	0	0	0	0	0	0	0	0	1.882	0	0	0	0	8.447	32.595	9.665
	ITGB3	12.9828	-3.55345	0.767144	-4.63205	3.62059e-06	0.0003095			ST6GALNAC3	7.377	0	3.762	5.041	0	0	1.757	9.209	1.64	1.411	0	0	0	0	0	0	1.882	0	5.443	0	0	2.112	0	0
	C5orf63	6.84467	3.58488	0.774555	4.6283	3.68673e-06	0.000310651			ZSCAN26	0	0	0	3.36	0	0	0	0	0	0	0	0	0	0	0	0	0	0	0	0	0	0	3.056	0
	CTTNBP2NL	3.63801	7.07189	1.5285	4.62668	3.71573e-06	0.000310651			GTSE1-DT	0	0	0	1.68	0	0	0	0	0	0	0	1.871	0	0	0	0	3.765	0	0	0	0	0	0	0
	MOB1A	8.58445	-3.17914	0.687897	-4.62154	3.80906e-06	0.00031279			SCIMP	0	0	0	0	0	0	0	0	0	0	0	0	0	0	0	0	0	0	0	0	0	5.279	2.037	0
	CLCN3	6.67093	-3.92699	0.849984	-4.62008	3.83598e-06	0.00031279			UNC5CL	0	0	0	0	0	0	0	0	0	0	0	1.871	0	1.888	0	0	0	0	1.814	0	1.888	0	0	0
	PLAC4	3.77	7.13008	1.5438	4.61853	3.86465e-06	0.00031279			LINC02275	3.688	0	0	0	0	0	5.271	0	0	0	0	1.871	3.65	1.888	5.523	3.717	1.882	3.274	3.629	0	1.888	0	0	0
	ACSM2B	3.74831	7.12602	1.54388	4.61565	3.91876e-06	0.000313831			NUDT9	5.533	0	1.881	6.721	0	0	0	5.526	0	0	0	0	1.825	1.888	0	0	0	0	5.443	0	3.775	0	1.019	0
	LINC00472	4.62958	6.4458	1.40203	4.59746	4.27667e-06	0.000337073			EP300	0	0	0	0	0	0	0	0	0	0	0	0	0	0	0	0	0	0	0	0	0	13.726	18.335	25.774
	CAPZA2	5.83145	-4.28443	0.932118	-4.59645	4.29759e-06	0.000337073			STK38L	0	1.723	0	0	0	0	3.514	0	0	8.467	0	5.613	9.125	0	5.523	5.576	5.647	6.547	0	0	9.438	2.112	9.167	9.665
	SLC39A10	4.85526	4.70289	1.02767	4.57627	4.7333e-06	0.000361949			CASQ2	0	0	0	0	0	0	0	0	0	0	5.281	5.613	0	1.888	0	1.859	1.882	0	0	0	3.775	0	0	0
	SAA2	3.00794	6.76262	1.47843	4.57419	4.78063e-06	0.000361949			ZBTB9	7.377	0	1.881	3.36	0	0	0	1.842	0	1.411	0	0	0	0	0	0	1.882	0	0	0	0	1.056	0	1.074
	KCNA1	3.32349	6.98306	1.52691	4.57334	4.80019e-06	0.000361949			ZNF566	0	0	5.642	5.041	0	0	1.757	7.368	0	0	1.76	1.871	0	0	1.841	3.717	0	0	7.258	1.625	7.551	4.223	1.019	4.296
	C2orf91	3.13267	6.88062	1.50514	4.57142	4.84434e-06	0.000361949			WDR3	0	0	0	0	0	0	0	0	0	0	0	0	0	0	0	0	0	0	0	0	0	4.223	7.13	2.148
	ANKS4B	4.36766	7.33225	1.60406	4.57106	4.85263e-06	0.000361949			ZNF250	0	0	3.762	1.68	3.15	10.949	3.514	0	0	0	1.76	0	0	5.664	0	0	0	0	1.814	0	1.888	6.335	0	0
	ITM2B	8.05108	-4.39104	0.961523	-4.56675	4.95347e-06	0.000365883			PUS3	3.688	0	0	6.721	0	0	0	0	0	0	0	0	0	1.888	0	0	0	3.274	0	0	1.888	0	0	2.148
	LINC01410	4.3367	6.37715	1.39769	4.56265	5.05122e-06	0.000369516			EIF4E3	0	0	3.762	1.68	1.575	0	5.271	3.684	0	0	3.521	1.871	0	1.888	3.682	3.717	7.529	4.91	1.814	0	7.551	14.782	17.316	23.626
	LOC400867	3.15366	6.87404	1.509	4.55537	5.22942e-06	0.000377935			C6orf226	0	0	0	0	0	0	0	0	0	0	0	0	0	0	0	0	0	1.637	0	0	0	0	0	0
	ACTB	25.708	-5.17926	1.13732	-4.55392	5.26565e-06	0.000377935			RHOXF1-AS1	0	0	0	0	0	0	0	0	0	0	1.76	0	0	0	0	0	0	0	0	0	0	0	0	0
	TPTE2P1	3.24424	6.8932	1.51849	4.5395	5.63872e-06	0.000400929			ANKS4B	0	5.169	13.165	16.802	0	0	7.028	3.684	0	0	0	5.613	1.825	5.664	5.523	11.151	3.765	4.91	1.814	0	7.551	0	0	0
	ARL17A	5.78392	3.90702	0.861642	4.53439	5.77702e-06	0.00040638			TBC1D31	1.844	0	0	0	1.575	0	0	0	0	0	0	0	0	0	0	0	1.882	1.637	0	0	0	32.731	49.911	5.37
	MYL6	3.79187	-5.15346	1.13694	-4.53274	5.82222e-06	0.00040638			AQP2	0	0	0	0	0	0	0	0	0	1.411	0	0	0	0	1.841	0	3.765	0	0	0	3.775	0	0	3.222
	TMEM86A	2.95738	6.78687	1.49853	4.529	5.92627e-06	0.000408254			DMKN	0	1.723	0	3.36	0	0	0	0	0	0	0	0	0	0	0	0	0	0	0	0	0	0	0	0
	TIGAR	5.30841	4.28516	0.946384	4.52793	5.95638e-06	0.000408254			LOC730668	3.688	0	0	0	0	0	0	0	0	0	0	0	0	0	0	0	0	0	0	0	0	0	0	0
	EGR1	3.34034	6.92933	1.53113	4.52564	6.0212e-06	0.000409011			ZNF620	0	0	0	0	0	0	0	0	0	0	0	0	0	0	0	3.717	0	1.637	0	0	1.888	0	0	0
	CLIC5	9.60821	3.2343	0.716029	4.51699	6.27236e-06	0.000422302			ATP1A2	1.844	0	1.881	3.36	0	0	0	1.842	1.64	0	0	1.871	0	3.776	0	0	1.882	0	0	0	1.888	0	0	0
	ART4	2.95823	6.76289	1.49946	4.51022	6.47603e-06	0.000430167			THRA	0	0	0	0	1.575	0	0	0	0	0	0	0	0	0	0	0	0	0	0	0	7.551	0	2.037	1.074
	MMD	8.73517	-4.66499	1.03451	-4.50936	6.50226e-06	0.000430167			AICDA	3.688	0	1.881	0	1.575	0	0	1.842	1.64	2.822	1.76	0	3.65	0	1.841	0	3.765	0	0	0	7.551	0	0	2.148
	HSD3BP4	4.71306	5.44909	1.21214	4.49541	6.94346e-06	0.000455395			SLITRK1	1.844	0	1.881	0	0	0	0	0	1.64	0	0	1.871	0	3.776	0	0	0	3.274	5.443	1.625	0	0	0	4.296
	INHBA	4.80859	6.51445	1.45208	4.48629	7.24753e-06	0.000471275			RSPH4A	3.688	0	1.881	0	1.575	21.899	12.3	3.684	0	4.233	5.281	9.355	0	9.441	5.523	3.717	3.765	0	3.629	0	1.888	1.056	0	1.074
	FTH1	24.7833	-3.48808	0.777947	-4.48371	7.33578e-06	0.000472596			MKRN9P	0	0	0	0	0	0	0	1.842	0	0	0	0	0	0	0	0	3.765	0	1.814	0	1.888	0	0	0
	ANK3	7.36065	4.38959	0.979366	4.48207	7.39208e-06	0.000472596			NMBR	0	0	0	0	1.575	0	0	0	0	0	0	0	0	0	0	0	1.882	0	0	0	0	0	0	0
	LONRF2	2.9458	6.79751	1.51923	4.47431	7.66569e-06	0.000486005			LINC00889	3.688	0	3.762	0	0	0	0	0	0	0	5.281	0	0	0	0	1.859	1.882	0	0	0	0	0	0	0
	MOBP	3.11872	6.86034	1.53456	4.47055	7.80202e-06	0.00049056			APLNR	3.688	0	1.881	1.68	1.575	0	0	1.842	0	0	0	0	1.825	1.888	0	0	0	0	0	0	1.888	4.223	0	4.296
	CAVIN2	30.9968	-5.96287	1.33583	-4.46381	8.05153e-06	0.000501059			EGFEM1P	0	1.723	0	0	0	0	0	0	1.64	0	0	0	0	0	0	0	0	0	0	0	0	0	0	0
	PTGER3	6.06166	5.02707	1.12651	4.4625	8.10071e-06	0.000501059			OAZ1	1.844	0	1.881	11.761	0	0	1.757	0	0	0	0	0	0	0	0	0	0	0	0	0	0	96.081	102.877	32.218
	FREM2	2.75745	6.62684	1.48573	4.46034	8.18313e-06	0.000502075			UBQLN1	0	3.446	1.881	0	3.15	3.65	3.514	9.209	3.279	8.467	3.521	0	3.65	0	0	0	0	3.274	0	0	1.888	41.178	133.434	27.922
	TCEANC2	5.02667	6.54377	1.46823	4.45691	8.31506e-06	0.000506088			NFYC-AS1	1.844	5.169	0	1.68	1.575	0	1.757	0	0	0	0	5.613	0	3.776	0	1.859	1.882	0	0	0	0	0	0	0
	MUC16	5.97809	6.05178	1.36017	4.44929	8.61566e-06	0.000520222			SLC25A11	0	0	0	0	0	0	0	0	0	0	0	0	0	0	0	0	0	0	0	0	0	4.223	0	0
	PRNCR1	7.59277	4.79679	1.0813	4.43612	9.15966e-06	0.00054628			ZNF275	0	0	1.881	5.041	0	0	1.757	0	0	0	0	0	0	0	0	0	1.882	3.274	0	0	0	0	7.13	7.517
	PRPF38B	8.82817	3.02587	0.682293	4.43485	9.21364e-06	0.00054628			UBE2N	0	1.723	1.881	0	0	0	0	3.684	0	7.056	0	0	0	1.888	0	0	3.765	0	0	3.25	0	13.726	11.204	10.739
	AHCTF1P1	2.56233	6.60157	1.48932	4.43259	9.3106e-06	0.00054628			CALN1	7.377	3.446	0	5.041	1.575	0	0	1.842	0	8.467	0	9.355	3.65	0	1.841	1.859	0	0	1.814	0	1.888	0	0	0
	SAMD12	5.56329	4.57313	1.03183	4.43204	9.33444e-06	0.00054628			LINC01712	0	0	0	0	0	0	0	0	0	0	0	0	1.825	0	0	0	0	0	0	0	0	0	0	0
	ITPRID1	3.35658	6.96167	1.5735	4.42431	9.67505e-06	0.000560065			MGME1	0	0	0	10.081	0	0	0	0	0	0	0	0	0	3.776	1.841	0	1.882	3.274	0	0	3.775	0	6.112	10.739
	CLEC5A	3.44641	7.01336	1.58587	4.42241	9.76069e-06	0.000560065			OR13G1	1.844	0	0	0	0	0	0	0	0	0	0	0	0	0	0	1.859	0	0	0	0	0	1.056	0	0
	FABP7	2.79876	6.71858	1.51965	4.42114	9.81822e-06	0.000560065			TFAP2C	0	0	0	0	0	0	3.514	1.842	0	0	0	1.871	0	0	0	0	0	1.637	0	0	0	0	0	0
	DHFR2	4.92543	6.52444	1.47659	4.41859	9.93463e-06	0.000560065			SLCO2A1	3.688	0	0	0	3.15	0	0	0	0	0	0	0	0	0	0	0	0	0	0	0	0	0	0	0
	CCDC144NL	3.55838	7.0494	1.59542	4.41852	9.93806e-06	0.000560065			IMPA2	0	0	1.881	0	0	0	0	0	0	0	0	0	0	0	0	0	0	0	0	0	0	0	0	3.222
	AP1AR	7.27741	3.62768	0.822478	4.41067	1.03051e-05	0.000576477			LMCD1-AS1	0	0	0	0	0	0	0	1.842	0	0	0	0	0	0	0	0	0	1.637	0	0	0	0	1.019	0
	UNC5D	4.89249	5.72203	1.30139	4.39688	1.0982e-05	0.000609862			SLC30A5	0	0	0	0	0	0	3.514	1.842	0	0	0	0	1.825	0	0	0	0	0	0	0	0	12.67	15.279	3.222
	RPL41	5.5188	-4.49184	1.02331	-4.38951	1.13606e-05	0.000626314			FAM57A	3.688	0	0	0	0	0	0	0	0	0	0	0	0	0	0	0	0	0	0	0	0	0	0	0
	L1TD1	2.80535	6.73124	1.53485	4.38559	1.15672e-05	0.000633119			CRNN	1.844	0	0	0	0	0	0	0	0	0	0	0	0	0	0	0	0	0	0	0	0	0	0	0
	FAM13C	4.69305	5.66742	1.29323	4.38236	1.17399e-05	0.00063464			RUVBL2	1.844	0	0	0	0	1.825	0	0	0	0	0	0	0	0	0	0	0	0	0	0	0	0	5.093	2.148
	DISC2	4.24733	7.30083	1.66633	4.38138	1.1793e-05	0.00063464			CUEDC1	0	0	0	0	0	0	0	0	0	0	0	0	0	0	0	0	0	0	0	0	0	0	1.019	0
	PRKAA2	3.40083	6.99842	1.59766	4.38042	1.18453e-05	0.00063464			SMIM10L2A	7.377	0	0	1.68	0	5.475	0	1.842	0	0	0	1.871	0	0	0	0	1.882	0	0	0	0	1.056	0	0
	TXNIP	12.5946	-2.59594	0.593316	-4.3753	1.21263e-05	0.000643931			CCDC15	0	0	0	1.68	0	0	1.757	0	1.64	0	0	0	0	0	0	0	1.882	0	1.814	0	0	0	1.019	1.074
	CDH6	3.91276	7.16782	1.63866	4.3742	1.2188e-05	0.000643931			NDUFV3	0	0	0	0	0	0	0	0	0	0	0	0	0	0	0	0	0	0	0	0	0	4.223	4.074	3.222
	DAPP1	4.62835	-5.52903	1.26512	-4.37035	1.24047e-05	0.00065086			IL17A	1.844	1.723	0	0	0	0	0	0	0	0	0	0	0	0	0	0	0	0	0	0	0	0	0	3.222
	MYH9	4.15835	-5.28207	1.20922	-4.36816	1.25296e-05	0.000652915			LOC100506985	0	0	0	0	0	0	0	0	0	0	0	1.871	0	0	0	0	0	0	0	0	0	0	0	0
	LOC727896	4.24952	7.29247	1.67113	4.3638	1.27823e-05	0.000661548			GRM3	0	5.169	0	0	0	0	1.757	0	0	1.411	5.281	0	3.65	3.776	0	1.859	1.882	0	0	0	1.888	0	0	0
	HIST2H3PS2	3.4181	6.96961	1.5999	4.35627	1.32295e-05	0.00067737			VAPA	14.754	0	5.642	13.441	4.724	0	3.514	5.526	0	14.111	1.76	3.742	1.825	11.329	1.841	1.858	0	4.91	1.814	3.25	1.888	45.4	85.561	41.883
	RPL21P28	4.52777	7.3947	1.69801	4.35493	1.33111e-05	0.00067737			TMPO	1.844	1.723	5.643	3.36	0	0	0	5.526	0	2.822	1.76	0	1.825	0	3.682	1.859	0	1.637	5.443	0	0	21.117	50.929	26.848
	MYL12A	13.5234	-3.66727	0.842237	-4.3542	1.33551e-05	0.00067737			SLC10A4	0	0	0	0	0	0	0	1.842	1.64	0	0	1.871	0	0	0	0	0	1.637	1.814	0	0	0	0	0
	EPB41L5	4.21575	4.40502	1.01247	4.35075	1.35672e-05	0.00068357			SSH3	0	0	0	0	0	0	0	0	0	0	0	0	0	0	0	0	0	0	0	0	0	0	0	1.074
	RIMKLB	3.15035	6.84287	1.5743	4.34662	1.38249e-05	0.000691973			TCP11	0	0	0	0	0	0	0	0	0	0	0	0	0	5.664	0	0	0	0	0	0	0	0	0	0
	PYGO1	3.35069	6.9612	1.60285	4.34303	1.40533e-05	0.000693249			TMPRSS11E	0	0	3.762	0	0	0	0	0	0	0	0	0	1.825	1.888	0	0	3.765	0	0	0	0	0	0	0
	LIFR	3.9204	5.43459	1.25158	4.34219	1.41072e-05	0.000693249			REEP5	0	0	0	0	0	0	0	0	0	0	1.76	0	0	0	0	5.576	1.882	3.274	0	0	1.888	1.056	15.279	5.37
	TAF1L	4.63005	4.31609	0.994189	4.34132	1.41632e-05	0.000693249			BTAF1	3.688	0	0	0	0	0	0	0	0	1.411	1.76	0	0	0	0	0	3.765	0	0	0	0	14.782	14.26	10.739
	MRO	4.97815	4.74863	1.09402	4.34052	1.42149e-05	0.000693249			LINC02338	0	0	0	0	0	0	3.514	3.684	1.64	2.822	1.76	1.871	1.825	3.776	0	0	1.882	3.274	3.629	0	0	0	1.019	0
	PAX6	3.00313	6.85035	1.57881	4.33893	1.4318e-05	0.000693832			WDR43	1.844	0	0	0	0	16.424	0	0	0	0	0	0	0	3.776	1.841	0	0	0	1.814	0	0	17.949	13.242	12.887
	MAP3K7CL	22.687	-5.47553	1.26242	-4.33732	1.44233e-05	0.000694509			TP53AIP1	0	0	1.881	0	1.575	0	0	0	0	0	0	0	0	0	0	0	1.882	0	0	0	0	0	0	0
	HUNK	4.8252	4.39533	1.01632	4.32476	1.52696e-05	0.000730638			SLTM	0	3.446	5.642	0	1.575	0	0	5.526	0	0	0	5.613	0	1.888	0	9.293	1.882	4.91	0	0	1.888	27.452	8.149	15.035
	LOC100506023	3.31162	6.95764	1.60932	4.32333	1.53691e-05	0.000730799			MXD3	0	0	0	0	0	0	0	0	0	0	0	0	0	0	0	0	0	0	0	0	0	0	0	4.296
	LINC00506	2.96172	6.81487	1.57701	4.32139	1.55052e-05	0.000732692			LINC00864	3.688	0	0	0	1.575	0	0	1.842	0	0	0	0	0	3.776	0	0	0	0	0	1.625	0	0	0	0
	ADAT2	3.1759	6.8289	1.58444	4.30998	1.63268e-05	0.000766753			MX2	0	0	0	5.041	3.15	0	3.514	0	0	4.233	3.521	0	3.65	0	0	0	0	0	0	0	0	5.279	1.019	0
	FAM227A	2.59498	6.62377	1.53889	4.30426	1.67545e-05	0.000782015			DNAJC11	0	0	0	0	0	0	0	0	0	0	0	0	0	0	0	0	0	0	0	0	0	0	0	1.074
	LGSN	3.43016	6.96901	1.62096	4.29932	1.71326e-05	0.000794787			VCPIP1	5.533	0	11.285	3.36	0	0	5.271	5.526	0	1.411	3.521	1.871	1.825	1.888	5.523	0	7.529	4.91	7.258	0	20.764	41.178	58.059	20.404
	MST1L	4.91606	5.50696	1.2813	4.29796	1.72375e-05	0.000794804			LOC100132215	0	1.723	0	3.36	0	0	0	0	0	0	1.76	0	0	0	1.841	0	1.882	0	0	0	0	0	0	0
	CA2	5.94086	-5.26661	1.22593	-4.29602	1.7389e-05	0.000796963			FLJ46284	11.065	3.446	0	11.761	0	0	3.514	5.526	0	0	0	1.871	5.475	13.217	0	9.293	3.765	3.274	0	0	5.663	8.447	0	0
	RACK1	2.62608	-5.47931	1.27603	-4.29404	1.75449e-05	0.000799289			ARHGAP11A	0	1.723	1.881	0	0	0	0	3.684	0	0	1.76	3.742	3.65	7.553	0	0	3.765	1.637	0	0	0	2.112	0	0
	TPT1	22.1747	-2.67775	0.623915	-4.29185	1.7719e-05	0.000802418			ST3GAL3	0	0	0	0	0	0	0	0	0	0	0	0	0	0	0	0	0	0	0	0	0	5.279	5.093	1.074
	FLJ31356	2.8136	6.68724	1.55993	4.28688	1.812e-05	0.00081572			CHTF8	0	1.723	0	0	0	0	0	0	0	0	0	0	0	0	0	0	0	1.637	0	0	0	0	18.335	2.148
	ACTR3C	2.92893	6.7557	1.57972	4.27652	1.89838e-05	0.000849581			RFX7	3.688	3.446	1.881	10.081	3.15	0	0	7.368	0	4.233	0	7.484	5.475	0	0	3.717	0	3.274	0	0	0	2.112	13.242	21.478
	PPTC7	5.28016	3.46053	0.809663	4.27404	1.91965e-05	0.000854075			CD14	0	1.723	0	0	0	0	0	0	0	0	0	0	0	0	0	0	0	0	0	0	0	0	0	1.074
	GRIN2A	5.26983	5.28781	1.23908	4.26752	1.97657e-05	0.000872056			SPTBN2	3.688	0	1.881	0	0	0	0	0	0	0	0	1.871	0	1.888	0	0	1.882	0	0	1.625	1.888	3.168	0	0
	THCAT155	3.88466	7.17898	1.68252	4.2668	1.98299e-05	0.000872056			TRDN	3.688	3.446	0	6.721	6.3	0	1.757	3.684	0	7.056	3.521	5.613	3.65	7.552	1.841	5.576	5.647	4.91	1.814	0	0	0	0	0
	PDE5A	9.15738	-4.28814	1.00551	-4.26466	2.00208e-05	0.000875392			LINC00461	3.688	0	5.642	6.721	1.575	0	1.757	0	0	0	10.563	1.871	0	5.664	1.841	1.859	1.882	1.637	0	0	3.775	0	0	0
	EEF1G	4.5607	-4.95241	1.16415	-4.25411	2.09881e-05	0.000911887			ATP9B	0	0	0	0	0	0	0	0	0	0	0	0	0	0	0	0	0	0	0	0	0	1.056	34.632	3.222
	PDE11A	4.08563	7.25914	1.70732	4.25178	2.12081e-05	0.000911887			LYAR	0	0	0	0	0	0	0	0	0	0	0	0	0	1.888	0	0	1.882	0	0	0	0	3.168	0	1.074
	IL1R1	3.17914	6.89961	1.62279	4.2517	2.1215e-05	0.000911887			PARP15	0	5.169	0	0	0	0	0	1.842	0	5.645	1.76	0	0	1.888	1.841	0	5.647	0	0	1.625	3.775	0	9.167	0
	TDRD6	3.02454	6.79356	1.59972	4.24673	2.16915e-05	0.000927128			CYP51A1	3.688	0	0	5.041	0	0	0	0	0	0	0	0	1.825	3.776	0	0	1.882	0	3.629	0	0	1.056	2.037	0
	FGF9	2.98769	6.77831	1.59727	4.24367	2.19893e-05	0.000932197			JPH2	5.533	0	0	0	0	0	3.514	0	0	0	0	0	0	3.776	0	1.859	0	0	0	0	1.888	0	0	0
	LINC00485	3.05774	6.85483	1.61556	4.243	2.20551e-05	0.000932197			PRPF38B	11.065	5.169	3.762	8.401	4.724	25.548	12.3	5.526	1.64	15.522	7.042	9.355	5.475	30.21	9.205	9.293	15.058	1.637	10.886	0	5.663	9.503	7.13	5.37
	ZNF519	3.16504	6.88869	1.62429	4.24105	2.22475e-05	0.000935134			GCLC	1.844	3.446	0	0	0	0	1.757	0	0	0	0	3.742	1.825	0	0	1.859	1.882	0	0	0	1.888	13.726	5.093	11.813
	LINC01004	4.24308	6.3288	1.49326	4.23823	2.25287e-05	0.000941751			CFAP54	1.844	0	0	0	0	0	0	1.842	0	0	0	0	1.825	0	0	0	0	0	0	0	0	0	0	0
	CTNNA3	2.81662	6.7176	1.58549	4.23692	2.26609e-05	0.000942098			MAP2	1.844	1.723	5.642	1.68	0	0	0	1.842	0	0	0	3.742	1.825	5.664	0	0	11.293	4.91	3.629	0	0	5.279	0	0
	OR12D3	3.27259	6.95214	1.64283	4.23182	2.31812e-05	0.000958493			ACADL	0	0	0	0	0	0	1.757	0	0	0	0	1.871	1.825	0	0	0	0	0	1.814	0	0	0	0	0
	FZD3	5.63344	4.86067	1.14935	4.22907	2.34655e-05	0.000965002			C18orf65	1.844	0	0	0	0	0	0	3.684	0	0	0	1.871	0	1.888	0	0	1.882	0	1.814	0	0	0	0	2.148
	FAXC	3.2879	6.96536	1.64902	4.22393	2.4008e-05	0.000981327			TIMM23B	3.688	0	1.881	6.721	0	0	0	3.684	0	4.233	0	5.613	3.65	0	0	1.859	5.647	0	3.629	0	7.551	0	7.13	0
	CCNJ	2.40411	6.48589	1.53604	4.22246	2.41652e-05	0.000981327			DSCR8	3.688	0	0	0	0	0	0	0	0	0	0	0	0	0	0	0	0	0	0	0	0	0	0	0
	LINC01304	2.89067	6.76229	1.6018	4.22167	2.42494e-05	0.000981327			LINC01018	0	1.723	0	0	0	0	0	0	0	0	0	0	0	0	0	1.859	0	0	0	0	0	0	0	0
	BNC2	5.72622	5.36916	1.27256	4.21918	2.45194e-05	0.000987003			KRT80	3.688	0	0	0	0	0	0	1.842	0	0	1.76	0	0	1.888	0	0	1.882	0	0	0	0	0	0	0
	IL1RAP	2.88712	6.72782	1.59529	4.2173	2.47248e-05	0.000990034			SRSF7	3.688	1.723	0	0	0	0	8.786	3.684	0	0	1.76	0	1.825	0	0	0	0	0	5.443	0	0	9.503	8.149	6.444
	CSPG5	3.82936	7.14096	1.6946	4.21396	2.50935e-05	0.000994569			LINC02521	1.844	0	0	0	0	0	0	0	0	0	0	0	0	0	0	0	0	0	0	0	0	0	0	0
	LINC01106	3.79601	6.19881	1.47104	4.2139	2.50995e-05	0.000994569			ITGAD	0	0	0	0	0	0	0	1.842	0	0	0	0	0	0	0	0	0	0	0	0	0	0	0	0
	MAX	4.08586	-5.0519	1.20117	-4.20582	2.60142e-05	0.00101538			UGCG	7.377	0	0	0	0	0	3.514	1.842	0	7.056	0	0	0	0	0	0	0	0	0	1.625	0	3.168	1.019	3.222
	RAD54L2	9.36698	3.25503	0.773948	4.20575	2.60221e-05	0.00101538			KLHL21	0	0	0	0	0	0	1.757	0	0	0	0	0	0	0	0	0	3.765	0	0	0	0	0	0	0
	MTUS1	3.30424	6.95551	1.65382	4.20572	2.6025e-05	0.00101538			COL8A1	0	0	0	0	0	0	1.757	0	0	0	0	0	0	0	0	0	1.882	0	0	0	0	0	0	0
	MAP2K6	4.95134	4.48899	1.06818	4.20248	2.64009e-05	0.00102479			GPR160	0	0	1.881	0	0	0	0	1.842	0	0	0	0	0	0	0	0	1.882	1.637	1.814	0	0	6.335	6.112	4.296
	LTBP1	4.22121	-4.55677	1.08575	-4.19689	2.70608e-05	0.00104507			HLX	0	0	0	0	0	0	0	0	0	0	0	0	0	0	0	0	0	0	0	0	0	0	0	2.148
	ESRRG	2.90437	6.76196	1.61245	4.19359	2.74575e-05	0.00105504			NME6	1.844	1.723	9.404	1.68	0	0	1.757	0	1.64	0	1.76	1.871	1.825	1.888	0	1.859	1.882	1.637	0	1.625	5.663	2.112	7.13	0
	FTL	8.47181	-4.49178	1.07384	-4.1829	2.87812e-05	0.00109915			HRASLS5	1.844	1.723	0	1.68	0	0	0	0	0	0	0	0	3.65	0	0	0	9.411	0	0	0	0	0	0	0
	RPL7A	3.32979	-5.17147	1.23665	-4.18183	2.89176e-05	0.00109915			PPM1M	0	0	0	0	0	0	0	0	0	0	0	0	0	0	0	0	0	0	0	0	0	7.391	2.037	6.444
	TRHDE-AS1	5.07543	6.60384	1.57984	4.18007	2.91417e-05	0.00109915			AHDC1	1.844	0	1.881	0	1.575	0	1.757	1.842	0	0	0	0	0	0	1.841	0	0	0	0	0	0	0	1.019	2.148
	GPR37	3.36048	6.93188	1.65879	4.17887	2.92961e-05	0.00109915			C2orf78	0	0	0	0	0	0	0	1.842	1.64	0	1.76	1.871	0	7.553	0	0	0	1.637	0	0	0	0	0	0
	MACC1	6.04356	5.09004	1.21812	4.17862	2.93279e-05	0.00109915			HID1-AS1	0	0	0	0	0	0	0	0	0	0	0	0	1.825	0	0	0	0	0	0	0	0	0	0	0
	MPPED2	2.85325	6.7022	1.60632	4.1724	3.0141e-05	0.00112325			ADNP2	0	0	0	0	0	0	0	1.842	0	2.822	1.76	0	0	1.888	0	0	3.765	4.91	1.814	0	0	1.056	0	5.37
	LINC01963	3.53762	4.65702	1.1164	4.17145	3.02663e-05	0.00112325			SSTR2	0	1.723	0	0	0	0	0	0	0	0	0	0	0	0	0	0	0	1.637	0	0	1.888	0	0	0
	KCNMA1	5.31124	5.25766	1.26185	4.16662	3.09146e-05	0.00114174			LRIG2	0	0	0	0	0	0	0	0	0	0	0	3.742	0	3.776	0	0	0	0	0	0	0	4.223	0	0
	MTURN	8.21081	-3.01755	0.725956	-4.15666	3.22933e-05	0.0011869			HNRNPA1L2	0	0	1.881	0	0	0	0	6.529	0	0	0	3.742	4.969	0	0	0	0	1.852	0	0	0	0	3.123	0
	SLC7A11	2.85689	6.7179	1.61908	4.14921	3.33619e-05	0.00121692			SNRPD1	0	0	0	0	0	0	0	0	0	0	3.521	0	1.825	0	1.841	0	1.882	1.637	1.814	3.25	0	0	6.112	5.37
	TTC19	2.7454	6.67474	1.60886	4.14875	3.34302e-05	0.00121692			SCRT2	0	1.723	0	0	1.575	0	0	1.842	0	0	0	0	0	0	0	0	0	0	0	0	0	0	0	0
	CALHM5	4.88928	4.2509	1.02496	4.14738	3.36309e-05	0.0012184			SLC31A1	1.844	0	3.762	8.401	0	0	1.757	0	0	0	0	0	0	0	0	0	1.882	3.274	1.814	0	0	3.168	0	0
	CASC2	2.14587	6.35605	1.53545	4.13953	3.48025e-05	0.00125487			AGPAT3	1.844	0	0	8.401	1.575	0	0	0	0	0	0	3.742	0	1.888	0	1.859	0	0	0	0	0	8.447	11.204	6.444
	GOLGA6C	4.11563	7.25496	1.75473	4.13451	3.55712e-05	0.00126567			LINC02532	1.844	0	0	0	0	0	0	1.842	0	0	1.76	0	0	0	1.841	0	5.647	1.637	7.258	0	5.663	0	0	0
	SLITRK4	2.30702	6.48781	1.56967	4.13324	3.57689e-05	0.00126567			CC2D2A	0	0	0	0	0	0	0	1.842	0	0	0	1.871	0	1.888	1.841	0	3.764	3.274	0	0	0	0	0	0
	ABCC13	3.06237	6.83462	1.65384	4.13257	3.58726e-05	0.00126567			SRP68	3.688	0	0	0	0	0	0	1.842	0	0	1.76	0	0	0	0	0	0	0	0	0	0	3.168	6.112	1.074
	PPARGC1A	5.17427	4.91308	1.18892	4.13237	3.59034e-05	0.00126567			NUDT3	0	0	0	0	1.575	0	0	0	1.64	0	3.521	3.742	0	0	0	0	0	0	0	0	0	20.061	24.446	0
	LOC646762	3.95536	6.23908	1.50987	4.13218	3.59337e-05	0.00126567			PRMT9	0	0	0	0	0	0	0	0	0	0	0	1.871	0	0	0	0	0	0	0	0	0	1.056	0	2.148
	SOX6	3.72889	6.1614	1.49345	4.1256	3.69762e-05	0.00129031			STX16	7.377	0	1.881	1.68	0	0	1.757	1.842	0	0	0	0	0	0	0	0	0	0	0	0	3.775	5.279	0	8.591
	STAMBP	4.32828	4.42259	1.07223	4.12469	3.7124e-05	0.00129031			USP45	5.533	1.723	3.762	3.36	1.575	0	3.514	9.21	0	0	3.521	1.871	0	7.553	0	1.858	9.412	1.637	3.629	0	15.101	6.335	6.112	7.517
	KIF5C	4.81359	5.69509	1.38077	4.12457	3.71421e-05	0.00129031			LOC643072	0	0	3.762	13.441	0	0	0	1.842	0	0	0	3.742	0	0	0	0	0	0	1.814	0	0	0	0	3.222
	KCNA7	2.56231	6.58559	1.59881	4.11906	3.80426e-05	0.00131558			CNTLN	16.598	0	0	10.081	4.725	0	7.028	5.526	1.64	0	1.76	11.226	7.3	0	7.364	3.717	0	4.911	0	3.25	1.888	15.837	51.948	8.591
	LOC101927136	2.39102	6.5199	1.58403	4.11602	3.85466e-05	0.00132698			MFAP3	3.688	0	0	0	0	0	7.028	1.842	0	0	0	3.742	1.825	0	1.841	3.717	1.882	1.637	3.629	0	1.888	0	5.093	3.222
	AMER1	2.89687	6.76953	1.64528	4.11452	3.8798e-05	0.00132962			RPL7L1	4.552	0	3.762	0	0	0	0	0	0	0	0	3.742	0	0	0	0	5.647	0	0	0	0	9.503	4.087	13.961
	SYNPO2L	2.81688	6.69955	1.63392	4.10029	4.12625e-05	0.00140774			ISM2	0	0	0	0	0	0	0	0	0	0	0	0	1.825	1.888	1.841	0	0	0	0	0	0	0	0	0
	MIR4458HG	2.60524	6.59608	1.61085	4.09478	4.22571e-05	0.00143523			CBX8	0	0	0	0	0	0	0	0	0	0	0	0	0	0	0	0	0	0	0	0	0	1.056	0	0
	ANKRD28	10.314	-3.72353	0.910669	-4.08879	4.33635e-05	0.00146626			FAM238A	0	0	0	0	0	0	0	0	0	0	0	0	0	0	0	0	3.765	0	0	0	0	0	0	0
	CYLC2	3.25205	6.89041	1.68645	4.08575	4.3934e-05	0.00147898			ACTL6A	0	0	0	0	0	0	0	0	0	0	0	0	0	0	0	0	0	0	1.814	0	0	0	4.074	4.296
	LINC00643	4.59177	4.64454	1.13731	4.08379	4.43068e-05	0.00148496			CES1P1	0	0	3.762	0	1.575	0	0	0	0	0	1.76	0	0	1.888	0	1.859	0	0	0	0	0	1.056	0	6.444
	CYP2U1	2.54478	6.54658	1.604	4.08141	4.47634e-05	0.00149368			EDIL3	0	0	0	5.041	0	0	3.514	0	0	0	0	0	0	0	0	0	1.882	1.637	0	0	0	0	0	0
	CECR2	5.16699	5.12226	1.25755	4.07321	4.63693e-05	0.00154051			HSD3B2	1.844	0	0	0	0	0	1.757	1.842	0	0	0	0	0	0	0	0	0	0	0	0	0	0	0	0
	MALINC1	3.61254	6.12542	1.50442	4.07162	4.66879e-05	0.00154435			LRFN1	0	0	0	0	0	0	0	0	0	0	0	0	0	0	0	0	0	0	0	0	3.775	0	0	0
	DSG1	2.40889	6.43368	1.58445	4.06051	4.89655e-05	0.00161268			OXCT2P1	0	0	0	0	0	0	0	0	0	0	0	0	0	0	1.841	0	1.882	0	0	0	1.888	0	0	0
	HERC2P7	4.25546	6.37096	1.57089	4.05563	4.99995e-05	0.00163			TAS2R31	0	0	0	0	0	0	0	1.842	0	0	0	0	0	5.664	0	1.859	1.882	0	0	0	0	0	0	0
	NAP1L2	2.69337	6.66326	1.64308	4.05533	5.00626e-05	0.00163			PUM2	5.533	0	5.642	13.441	3.15	0	0	1.842	1.64	4.233	0	0	1.825	0	0	0	1.882	8.184	1.814	0	3.775	19.005	44.818	42.957
	CLVS2	3.87269	6.21815	1.53345	4.055	5.0134e-05	0.00163			TOP1P2	1.844	0	0	0	0	0	3.514	1.842	0	0	0	0	0	0	0	0	0	0	0	0	0	0	0	0
	ITGB1	10.6202	-4.02738	0.994155	-4.05106	5.09859e-05	0.00164733			GSS	0	0	0	0	0	0	0	3.684	0	0	0	0	0	0	0	0	0	0	0	0	0	0	0	0
	SLCO1A2	4.32582	6.36646	1.57176	4.05054	5.11001e-05	0.00164733			SCART1	0	0	0	0	0	0	1.757	0	0	0	0	0	0	5.664	0	0	1.882	0	0	0	0	0	0	0
	SPTA1	4.68212	4.10176	1.01293	4.04942	5.13453e-05	0.00164825			PKDREJ	1.844	0	3.762	3.36	0	0	0	3.684	0	0	0	0	1.825	0	0	0	1.882	1.637	3.629	0	0	0	0	2.148
	SOD2	17.8913	-2.84	0.702718	-4.04145	5.31211e-05	0.00167525			ZMYM2	11.063	6.888	5.645	0	0	0	7.027	9.211	0	1.406	3.525	1.868	9.125	7.552	1.838	0	3.766	1.636	0	0	3.776	9.502	49.91	25.773
	SV2C	4.08645	4.90057	1.21267	4.04114	5.31911e-05	0.00167525			INHBB	3.688	0	0	1.68	0	0	0	0	1.64	0	1.76	3.742	0	3.776	0	0	1.882	1.637	1.814	0	1.888	3.168	2.037	0
	DLG2	3.9251	4.63126	1.14613	4.04078	5.32746e-05	0.00167525			DPY19L3	1.844	3.446	3.762	6.721	0	0	0	0	0	11.289	0	0	1.825	0	3.682	0	1.882	1.637	0	0	3.775	6.335	5.093	0
	HPSE2	4.56845	4.38023	1.08403	4.04067	5.32977e-05	0.00167525			LOC101929163	1.844	0	0	0	0	0	0	0	0	0	3.521	0	1.825	0	0	0	0	1.637	1.814	1.625	0	4.224	0	0
	RIMKLA	4.80807	4.74519	1.17442	4.04047	5.33437e-05	0.00167525			PIFO	1.844	0	3.762	0	0	0	3.514	3.684	0	0	0	5.613	3.65	3.776	1.841	0	1.882	1.637	3.629	0	3.775	2.112	0	0
	NTRK2	6.90487	4.26341	1.05569	4.03851	5.37926e-05	0.00167525			ACTL8	3.688	0	5.642	3.36	4.724	0	0	3.684	0	0	3.521	0	3.65	3.776	3.682	0	5.647	0	1.814	0	5.663	0	0	0
	ST18	3.04481	6.83779	1.69329	4.03816	5.3872e-05	0.00167525			TOR1AIP1	0	0	1.881	3.36	1.575	0	0	0	0	11.289	1.76	0	0	0	0	0	0	0	0	0	1.888	3.168	2.037	2.148
	CHD7	4.70954	3.78378	0.937082	4.03783	5.39481e-05	0.00167525			CACNG4	1.844	0	0	0	0	0	0	1.842	0	0	0	0	0	0	0	0	0	0	0	0	3.775	0	0	1.074
	FOXD4L5	2.4855	6.5378	1.62182	4.03114	5.55066e-05	0.00171664			SAMD4A	14.754	3.446	7.523	3.36	4.724	7.3	1.757	3.684	0	0	0	1.871	0	5.664	0	1.859	5.647	1.637	3.629	0	1.888	9.503	4.074	1.074
	LINC00537	5.10258	4.48311	1.11281	4.02866	5.60966e-05	0.00172787			FAT4	5.533	6.893	7.523	1.68	0	0	7.029	9.21	1.64	0	5.281	0	1.826	3.777	1.84	0	3.764	4.911	3.629	0	3.776	0	4.075	5.369
	FAM221B	3.98293	6.2348	1.55027	4.02176	5.77639e-05	0.00177205			UFL1	0	0	0	0	0	0	1.757	0	0	0	0	0	3.65	5.664	0	0	0	1.637	0	0	0	6.335	6.112	18.257
	HMGB1	10.1778	-2.8305	0.704028	-4.02044	5.80899e-05	0.00177489			LOC728752	0	0	1.881	0	3.15	0	0	0	0	0	0	1.871	0	1.888	0	0	0	0	3.629	0	0	1.056	0	1.074
	LOC101928404	2.80793	6.75137	1.68073	4.01692	5.89642e-05	0.0017944			LOC101241902	0	0	0	3.36	0	0	0	1.842	0	0	0	0	0	0	0	0	0	1.637	0	0	0	0	0	0
	SRGAP2B	12.2651	2.86148	0.713554	4.01018	6.06736e-05	0.00183382			ANKMY2	0	0	0	0	0	0	0	1.842	0	0	0	0	0	0	0	0	0	0	0	0	0	0	13.242	4.296
	BARX2	2.84765	6.76969	1.6884	4.00952	6.08411e-05	0.00183382			MRPL13	0	0	0	0	0	0	0	0	0	0	0	0	0	0	0	0	0	0	0	0	0	2.112	0	3.222
	ANO6	6.16903	-4.34178	1.08301	-4.00898	6.09828e-05	0.00183382			GATM	0	0	1.881	0	0	0	0	0	0	0	0	3.742	0	0	0	0	1.882	0	0	0	0	1.056	0	0
	SRL	2.47067	6.56545	1.64141	3.9999	6.33702e-05	0.00189528			MON2	0	0	0	0	0	0	3.516	3.685	1.638	2.821	3.519	3.744	10.952	0	0	1.86	1.883	3.272	0	4.874	0	3.167	6.111	17.183
	NEUROD1	4.43215	6.3985	1.5999	3.99932	6.35249e-05	0.00189528			ESRG	0	0	3.762	0	1.575	0	0	1.842	0	0	0	0	1.825	3.776	0	1.859	0	0	0	0	0	0	0	0
	YAP1	6.03863	4.36834	1.09311	3.99624	6.43556e-05	0.00190909			PRMT7	0	0	0	0	0	0	0	0	0	0	1.76	0	0	0	0	0	0	0	0	0	0	0	0	0
	TMEM242	4.79805	4.92267	1.23225	3.99486	6.47336e-05	0.00190909			CTB-178M22.2	0	0	0	0	0	0	0	0	0	0	0	0	0	0	1.841	0	0	0	0	0	0	0	0	0
	GABRA4	3.01787	6.80023	1.70226	3.99483	6.47404e-05	0.00190909			RUNDC1	0	0	0	0	0	0	1.757	7.368	0	0	0	1.871	3.65	0	0	0	1.882	1.637	0	0	0	2.112	0	4.296
	NEGR1	2.84423	6.71768	1.68284	3.99188	6.55508e-05	0.00192552			RPL23AP7	0	0	1.881	0	0	0	0	9.209	0	0	0	0	1.825	1.888	3.682	3.717	0	0	0	0	1.888	0	4.649	2.148
	LINC01695	3.52311	7.03702	1.76332	3.99079	6.58542e-05	0.001927			ARL11	9.221	0	0	3.36	4.724	0	0	3.684	1.64	5.645	3.521	1.871	1.825	0	1.841	1.859	3.765	0	0	0	5.663	0	8.149	0
	RABGAP1L	7.35179	-3.53837	0.887676	-3.9861	6.71669e-05	0.00195788			SLC51B	0	0	0	0	0	0	0	1.842	0	0	0	0	0	0	0	0	0	0	0	0	0	0	0	0
	SLC40A1	4.21182	-4.98532	1.25261	-3.97995	6.89288e-05	0.00199252			NEGR1-IT1	0	0	0	0	0	0	0	0	1.64	0	0	0	0	0	0	0	0	0	0	0	0	0	0	0
	ERICH3	2.9279	6.73399	1.69203	3.97984	6.89615e-05	0.00199252			IFNLR1	0	0	0	1.68	0	0	0	0	0	0	0	0	0	0	0	0	0	0	0	0	0	0	0	2.148
	SCN2A	2.33808	6.44317	1.62062	3.97575	7.01578e-05	0.00199252			DEDD2	0	0	0	0	0	0	0	0	0	0	1.76	0	0	0	0	0	0	0	0	0	0	0	0	0
	GNAS	6.96913	-4.01567	1.01017	-3.97525	7.03045e-05	0.00199252			LYPD6B	0	0	0	0	0	0	0	0	0	0	0	0	0	0	0	0	1.882	0	0	0	0	0	0	0
	LINC01560	2.4222	6.47932	1.63013	3.97472	7.04613e-05	0.00199252			FAM230B	0	0	0	0	0	0	0	0	1.64	0	0	0	3.65	1.888	1.967	0	0	3.274	0	1.625	0	0	0	0
	LRRC4	4.32931	4.64664	1.1691	3.97454	7.05145e-05	0.00199252			GSN-AS1	0	3.446	1.881	0	0	0	0	1.842	0	0	0	0	0	0	0	0	0	0	1.814	0	0	0	0	0
	SPDYE1	2.59027	6.60019	1.66113	3.97332	7.08779e-05	0.00199252			MGC27345	0	0	0	1.68	3.15	0	3.514	5.526	0	0	3.521	1.871	3.65	5.664	0	1.859	5.647	1.637	5.443	0	0	4.223	3.056	9.665
	GSTA7P	3.94294	4.79429	1.20697	3.97216	7.12233e-05	0.00199252			ANXA1	3.688	0	1.881	6.721	0	0	0	0	0	5.645	0	0	1.825	0	0	0	1.882	6.547	0	3.25	1.888	29.563	39.725	27.922
	SLITRK2	3.20362	6.88583	1.73369	3.97177	7.13399e-05	0.00199252			TRIM37	0	0	0	0	0	0	0	0	0	0	0	0	0	0	0	0	0	0	0	0	0	12.67	3.056	6.444
	FLJ12825	3.94044	5.19381	1.30769	3.97174	7.13484e-05	0.00199252			LINC01366	0	1.723	0	0	0	0	0	0	0	0	0	1.871	0	1.888	0	0	0	0	0	0	0	2.112	1.019	0
	TRAF3IP2-AS1	2.75824	6.65704	1.67613	3.97167	7.1372e-05	0.00199252			LINC01772	1.844	0	0	0	0	0	1.757	3.684	0	4.233	0	0	0	1.888	0	0	0	0	0	0	0	0	0	0
	RPL13	2.2465	-5.7581	1.44995	-3.97124	7.14982e-05	0.00199252			TMCC1-AS1	0	0	0	0	0	0	0	1.842	0	0	0	1.871	0	3.776	3.682	0	1.882	1.637	1.814	0	0	1.056	0	0
	ANO5	2.79909	6.75478	1.7048	3.96222	7.42566e-05	0.00206184			BMP2	3.688	0	0	3.36	0	0	0	1.842	0	0	0	0	0	0	1.841	1.859	0	0	0	0	0	0	0	0
	ACSM2A	2.42073	6.48767	1.6384	3.95977	7.50209e-05	0.00207291			CBR4	1.844	0	0	0	0	0	1.757	3.684	0	0	0	0	1.825	0	0	1.859	0	0	0	0	0	1.056	0	3.222
	JMY	5.48434	3.29433	0.832139	3.95887	7.53049e-05	0.00207291			ADCY2	0	0	0	0	0	0	0	1.842	0	0	0	1.871	1.825	0	1.841	0	0	0	0	0	0	7.391	0	0
	GAREM1	2.28837	6.44294	1.62769	3.95834	7.54726e-05	0.00207291			FH	0	0	0	0	0	0	0	0	0	0	0	0	0	0	0	0	0	0	0	0	1.888	3.168	0	2.148
	HCN1	1.78041	6.10915	1.54661	3.95002	7.81442e-05	0.00213177			BNIPL	0	0	1.881	1.68	1.575	0	0	0	0	0	0	0	0	0	0	0	0	0	0	0	0	0	0	0
	THSD7A	2.16497	6.36363	1.61108	3.94992	7.81761e-05	0.00213177			TVP23C	3.688	0	0	0	1.575	0	0	9.21	0	0	0	7.484	5.475	3.776	0	0	11.294	0	0	3.25	7.551	0	1.066	0
	KCNG3	2.3152	6.41649	1.62502	3.94856	7.86231e-05	0.0021363			ARHGAP19	0	0	0	3.36	1.575	0	0	0	0	0	0	9.355	1.825	0	0	0	0	1.637	0	1.625	0	0	4.565	15.035
	ESR1	4.83557	3.99974	1.01347	3.94659	7.92733e-05	0.00214499			DPH6-DT	0	0	0	0	0	0	0	0	0	0	0	0	1.825	0	0	0	0	0	0	0	0	0	0	0
	LINC02249	2.55193	6.60955	1.67541	3.94504	7.9788e-05	0.00214499			CDKL5	5.533	0	1.881	1.68	0	0	1.757	11.051	0	0	3.521	1.871	0	0	9.205	0	3.765	0	0	1.625	5.663	3.167	7.13	9.665
	PDE1A	2.68803	6.67222	1.69129	3.94503	7.97886e-05	0.00214499			LOC102724691	0	0	0	0	0	0	1.757	0	0	0	0	0	0	0	0	0	0	0	0	0	0	0	0	0
	MED1	5.46706	3.44255	0.872921	3.94372	8.02286e-05	0.00214922			KCNJ16	9.221	0	3.762	11.761	0	14.599	1.757	1.842	0	0	0	5.613	7.3	3.776	0	1.859	0	0	1.814	0	5.663	0	0	0
	CYP7B1	2.06208	6.2146	1.57694	3.94093	8.11666e-05	0.00216397			ITGB7	0	0	0	0	0	0	0	0	0	0	0	0	0	0	0	0	0	0	0	0	0	0	0	2.148
	GSG1L	3.39306	5.24823	1.3319	3.94039	8.13478e-05	0.00216397			C4orf51	0	0	0	0	0	0	0	1.842	0	0	0	0	0	0	0	0	0	0	0	0	0	0	0	0
	CCBE1	2.32508	6.38201	1.62221	3.93414	8.34965e-05	0.00221338			SLC7A14	7.377	0	1.881	5.041	1.575	0	7.028	7.368	6.558	1.411	5.281	9.355	7.3	1.888	0	5.576	7.529	3.274	9.072	0	5.663	0	0	0
	PRDX6	3.54881	-4.68791	1.1921	-3.93248	8.40732e-05	0.00222093			HTRA4	0	0	0	0	0	0	0	0	0	0	0	0	0	5.664	0	0	0	1.637	0	0	0	0	0	3.222
	LINGO2	3.72258	6.13242	1.56057	3.9296	8.5086e-05	0.00223991			PLA2G12B	0	0	0	0	0	0	0	0	0	0	0	0	0	1.888	0	0	3.765	0	0	0	0	0	0	0
	NKAIN3-IT1	2.28558	6.41004	1.63305	3.92519	8.66602e-05	0.00227348			LINC00605	0	0	0	0	0	0	0	0	0	0	0	0	0	0	0	0	0	0	0	0	0	0	3.056	0
	ST8SIA1	4.15908	4.83597	1.23366	3.92002	8.85407e-05	0.00231484			INO80E	3.688	0	0	0	0	0	0	0	0	0	0	0	0	0	0	0	0	0	0	0	0	0	0	0
	ADGRG6	2.63656	6.57202	1.68262	3.90582	9.39046e-05	0.00244667			CISD1	0	0	0	0	0	0	3.514	0	0	0	0	0	0	5.664	0	0	0	0	0	0	0	2.112	0	0
	UTRN	3.83091	-3.80965	0.975697	-3.90455	9.44023e-05	0.00245124			PNPT1	0	0	1.881	0	0	0	1.757	1.842	1.64	7.056	1.76	0	1.825	0	0	0	1.882	0	0	0	0	0	3.056	4.296
	ZNF805	6.47642	2.94953	0.75582	3.90242	9.52354e-05	0.00245812			OPN5	7.377	0	1.881	5.041	0	0	0	0	0	0	1.76	3.742	3.65	5.664	7.364	0	1.882	0	0	1.625	1.888	0	0	0
	CAP1	5.03144	-3.69068	0.945937	-3.90162	9.55519e-05	0.00245812			PPWD1	0	0	0	0	0	0	0	0	0	0	0	0	0	1.888	0	0	0	1.637	0	0	0	0	2.037	8.591
	LINC01305	2.94615	6.80544	1.74465	3.90074	9.58981e-05	0.00245812			MRO	5.533	8.615	9.404	1.68	0	0	3.514	9.209	1.64	1.411	3.521	5.613	7.3	9.441	7.364	1.859	7.529	13.094	7.258	0	3.775	0	0	4.296
	PPP1R9A	3.99502	6.24177	1.60049	3.89991	9.62276e-05	0.00245812			UBL4A	0	0	0	0	0	0	0	0	0	0	0	0	0	0	0	0	0	0	0	0	0	7.391	17.316	4.296
	LINC01152	2.69334	6.70997	1.7206	3.89977	9.62828e-05	0.00245812			CLN3	0	0	0	0	0	0	0	0	0	0	0	0	0	0	0	0	0	0	0	0	0	0	0	4.296
	SMA4	7.39282	3.40328	0.873083	3.898	9.69897e-05	0.00246789			LINC01427	0	0	0	0	0	0	0	0	0	0	0	0	0	0	0	0	0	3.274	0	0	0	0	0	0
	LOC102724708	3.50336	5.26593	1.35214	3.89453	9.83904e-05	0.00249518			GOLGA1	1.844	0	0	5.041	0	0	1.757	0	0	0	0	1.871	0	0	0	0	0	0	0	0	0	0	1.019	11.813
	STK32A-AS1	2.58199	6.60877	1.69811	3.89184	9.94854e-05	0.00251457			BLOC1S1-RDH5	0	0	0	0	0	0	0	0	0	0	0	0	0	0	0	1.859	0	0	0	0	0	0	0	0
	FILIP1	5.05904	5.78213	1.4876	3.88688	0.000101543	0.00255807			TIGD7	1.844	0	3.762	3.36	0	0	0	1.842	0	0	1.76	1.871	0	0	0	0	1.882	0	0	0	0	2.112	3.056	1.074
	LOC157273	2.27604	6.41772	1.65281	3.88292	0.000103211	0.00259151			APPBP2	0	0	0	0	1.575	0	1.757	0	0	2.822	1.76	0	0	0	0	0	1.882	0	1.814	1.625	1.888	4.223	10.186	5.37
	DNM3OS	3.51623	4.70308	1.21224	3.87967	0.0001046	0.00260749			APOBEC1	0	0	0	0	0	0	0	0	0	0	0	1.871	0	0	0	0	0	0	0	0	0	0	0	0
	KCNJ16	2.54053	6.6113	1.70432	3.87915	0.000104823	0.00260749			LINC02370	0	0	0	1.68	0	0	0	0	0	0	0	0	0	0	0	0	0	0	0	0	0	0	3.056	0
	THAP9	2.39013	6.48991	1.67308	3.87903	0.000104875	0.00260749			WAS	0	0	0	0	0	0	0	0	0	0	0	0	0	0	0	0	0	0	0	0	0	0	4.074	4.296
	LINC00987	3.10135	6.84922	1.76645	3.87738	0.000105587	0.00261664			KRCC1	0	0	0	5.041	0	0	0	1.842	0	0	0	0	3.65	0	1.841	0	0	1.637	0	0	0	8.447	7.13	1.074
	LOC100134868	3.47416	6.04831	1.56192	3.87235	0.000107791	0.00266257			ZSCAN4	0	0	0	0	0	0	0	0	0	0	0	3.742	0	0	1.841	0	0	0	0	0	0	0	0	0
	SPATA5	4.7642	3.74255	0.966811	3.87103	0.000108378	0.00266841			RAB31	3.688	0	5.642	6.721	6.299	0	7.028	11.051	1.64	4.233	0	1.871	0	1.888	5.523	1.859	1.882	1.637	0	0	5.663	152.04	89.635	45.105
	ETV1	3.62852	6.0639	1.56877	3.86538	0.000110916	0.0027221			KLHL15	5.533	0	5.642	0	1.575	0	5.271	7.368	1.64	0	1.76	1.871	0	0	0	0	0	4.91	3.629	1.625	0	0	3.056	0
	LINC01923	2.19966	6.344	1.64177	3.86413	0.000111488	0.00272733			LIF	1.844	0	0	0	0	0	0	0	0	0	0	0	0	0	0	0	0	0	0	0	0	1.056	0	0
	RIMS1	2.47197	6.50982	1.68582	3.86151	0.00011269	0.0027479			GABRP	0	0	0	0	0	0	1.757	1.842	0	0	0	0	0	0	0	1.859	0	0	0	0	0	0	0	0
	OTULINL	3.74731	5.25273	1.3611	3.85919	0.000113763	0.0027652			ZFP36L1	7.377	0	1.881	3.36	0	0	1.757	1.842	0	5.645	3.521	0	1.825	1.888	0	3.717	1.882	4.91	1.814	0	0	8.447	15.279	32.218
	LINC00449	3.63838	4.69185	1.21671	3.85617	0.00011518	0.00278495			FN1	0	1.723	0	0	3.15	0	0	3.684	0	0	0	0	0	0	0	0	0	3.274	0	0	0	2.112	0	3.222
	HIPK3	7.0806	-3.32136	0.861749	-3.85421	0.000116105	0.00278495			ZNF415	0	0	0	0	0	0	0	0	0	0	0	0	0	3.776	0	1.859	0	0	0	0	3.775	0	0	1.074
	ZNF806	2.16753	6.37928	1.65517	3.85415	0.000116132	0.00278495			CDC23	1.844	0	0	0	0	0	0	0	0	0	0	3.742	0	0	0	0	0	0	0	0	0	5.279	5.093	3.222
	SDHC	3.38418	6.02954	1.56461	3.8537	0.000116345	0.00278495			GAL3ST3	1.844	0	0	0	0	0	0	0	0	0	0	0	0	0	0	0	0	0	0	0	1.888	0	0	0
	ST8SIA3	2.49063	6.54689	1.69891	3.85357	0.000116406	0.00278495			NXPE4	0	0	0	0	0	0	0	0	0	0	0	0	0	0	0	0	0	1.637	0	0	0	0	0	0
	EIF4G2	8.83917	-3.34798	0.870148	-3.84759	0.000119284	0.00284488			BOLA2-SMG1P6	0	0	1.881	1.68	0	0	0	0	0	0	0	0	0	0	0	0	3.765	3.274	0	0	0	0	0	8.956
	AHNAK	11.4852	-2.56017	0.665764	-3.84546	0.000120326	0.00286076			ACTG1P4	5.533	0	0	0	0	0	0	0	0	0	0	0	0	0	0	0	0	0	0	0	1.888	0	0	0
	AQP4	2.31078	6.42182	1.67034	3.84462	0.000120742	0.00286169			CTPS1	5.533	0	1.881	0	0	0	0	0	0	0	0	0	0	0	0	0	1.882	0	0	0	0	1.056	0	5.37
	HNRNPA3P1	6.92148	4.07122	1.05966	3.84199	0.000122039	0.00288347			LDLRAD2	0	0	1.881	0	0	0	0	0	0	0	0	0	0	0	0	0	0	0	0	0	0	0	0	0
	TSG1	2.51533	6.50823	1.69458	3.84062	0.000122724	0.00289065			AHSA2P	5.532	0	0	0	3.15	0	0	7.368	0	0	1.76	5.613	1.825	0	0	1.859	5.647	0	1.814	0	1.888	0	0	5.37
	IGSF10	2.29994	6.43852	1.67813	3.83671	0.000124692	0.00292395			PCDHGB6	0	0	0	0	0	0	0	0	0	0	0	0	0	0	0	0	1.882	0	0	0	1.888	0	0	0
	TXLNB	3.74743	7.10285	1.85149	3.83629	0.000124906	0.00292395			SIX5	0	0	0	0	0	0	0	0	0	0	0	0	0	0	0	0	0	0	0	0	0	0	1.019	0
	ZBTB21	4.5365	3.53647	0.922097	3.83524	0.00012544	0.00292745			ZBTB12	0	0	0	0	0	0	0	1.842	0	0	0	0	0	1.888	0	0	1.882	0	0	0	0	0	0	0
	TRMT9B	4.28007	6.35755	1.65864	3.83299	0.000126593	0.00294027			KCTD6	0	0	0	0	0	0	0	0	0	0	0	0	0	0	0	0	0	0	0	0	0	0	1.019	0
	ZFHX3	6.45422	3.08311	0.80443	3.83267	0.000126763	0.00294027			RARRES1	0	0	1.881	0	0	0	0	0	0	0	0	1.871	0	1.888	0	0	0	0	0	0	0	0	0	0
	RPS27	7.61701	-3.18781	0.832152	-3.8308	0.000127726	0.00295361			RAB12	0	0	0	0	0	0	1.757	1.842	0	0	0	0	0	0	0	0	0	0	0	0	0	0	0	1.074
	KANTR	1.99642	6.20867	1.6217	3.82849	0.000128931	0.00297245			PPP1R15A	3.688	0	1.881	0	0	0	0	0	0	1.411	0	0	0	1.888	0	0	0	0	0	0	0	0	3.056	0
	CASTOR3	3.39805	6.04035	1.57914	3.82509	0.000130726	0.00300473			MTMR10	5.533	0	0	5.041	0	0	1.757	3.684	0	0	0	1.871	0	3.776	0	0	0	1.637	0	0	0	5.279	26.483	10.739
	IMPG2	2.62719	6.63636	1.73555	3.82377	0.000131427	0.00301174			FYN	0	0	1.881	0	0	0	0	0	0	0	0	0	0	0	0	0	0	0	0	0	0	20.061	46.855	12.887
	PAPPA2	3.55458	5.25078	1.37484	3.81919	0.000133893	0.00305416			LINC01881	0	0	0	0	0	0	0	0	0	0	0	0	0	0	0	0	0	1.637	0	0	0	0	5.093	0
	GRM5	2.4864	6.49617	1.70109	3.81884	0.000134081	0.00305416			C6	0	0	0	0	0	0	0	0	0	0	0	0	0	0	0	0	0	0	0	0	0	0	0	5.37
	KCNIP4-IT1	2.36547	6.46565	1.69372	3.81743	0.00013485	0.0030625			KCNMA1-AS1	0	3.446	0	0	0	0	0	0	0	0	0	0	0	0	0	0	0	0	0	0	0	0	0	0
	KIF6	2.90104	6.78048	1.7768	3.81612	0.000135567	0.00306962			HELZ2	0	0	0	0	0	0	0	0	0	0	0	0	0	0	0	0	0	0	0	0	0	0	0	1.074
	DNAJC3-DT	2.26493	6.40154	1.67793	3.81515	0.000136099	0.00307253			TAS2R14	0	0	0	0	0	0	0	1.842	0	0	0	0	0	0	0	1.859	0	0	0	0	0	0	0	0
	LOC105371267	5.23773	3.62827	0.95182	3.81193	0.000137886	0.00310132			ZNF20	0	0	0	3.36	0	0	0	5.526	4.919	0	0	0	1.825	0	0	0	0	0	0	1.625	0	0	0	0
	LOC644285	2.32633	6.37791	1.67344	3.81127	0.000138255	0.00310132			DHRS7B	1.844	0	0	0	0	0	0	0	0	0	0	0	0	0	0	0	0	1.637	0	0	1.888	2.112	0	0
	RSPH4A	4.18899	5.51396	1.44698	3.81066	0.000138598	0.00310132			DSTNP2	0	0	1.881	0	0	0	0	0	0	0	0	0	0	0	0	0	0	0	0	0	0	1.056	0	0
	GUSBP4	4.42085	4.52659	1.18849	3.80869	0.000139706	0.00311696			GCNT7	0	0	0	0	0	0	0	3.684	0	0	0	0	1.825	0	0	0	0	0	0	0	0	0	0	0
	ERICH6B	2.90279	6.7434	1.77141	3.8068	0.000140779	0.00313171			PMF1-BGLAP	0	0	0	0	0	0	0	0	0	0	0	0	0	0	0	0	0	0	0	0	0	1.056	1.019	0
	TEX15	3.63416	6.10556	1.60478	3.80462	0.000142022	0.00314148			OLFML3	0	0	0	0	0	0	0	0	0	0	0	0	0	0	0	0	0	3.274	0	0	0	0	0	0
	SAP30L-AS1	2.72244	6.60121	1.73541	3.80383	0.000142477	0.00314148			TCTE3	1.844	0	0	0	0	0	0	1.842	0	0	1.76	0	3.65	1.888	0	1.859	0	0	0	0	1.888	0	2.037	0
	ZNF214	2.72078	6.64071	1.74598	3.80342	0.000142711	0.00314148			IL7R	3.688	3.446	0	8.401	0	0	3.514	1.842	1.64	18.345	3.521	3.742	1.825	0	0	1.859	5.647	4.91	0	1.625	0	2.112	22.409	10.739
	LOC646214	6.61656	3.43635	0.903738	3.80237	0.000143318	0.00314148			LINC00513	0	0	0	0	0	0	0	0	0	0	0	0	0	0	0	0	1.882	0	0	0	0	0	0	0
	CLSPN	2.59432	6.55561	1.72433	3.80183	0.000143634	0.00314148			ASNA1	0	0	0	0	0	0	0	0	0	0	0	0	0	0	0	0	0	0	0	0	0	2.112	0	2.148
	PAK3	3.75779	4.82295	1.26862	3.80172	0.000143695	0.00314148			TAOK1	18.442	3.446	7.523	11.761	4.725	0	0	9.209	0	1.412	3.521	3.742	0	7.553	3.682	1.858	5.646	1.637	3.629	3.25	11.326	91.857	91.672	30.07
	EYA4	2.62718	6.63996	1.7469	3.801	0.000144112	0.00314157			MAGEL2	0	0	0	0	0	0	1.757	1.842	0	0	0	5.613	0	0	0	1.859	0	0	0	0	0	0	0	1.074
	SLC17A8	2.61318	6.61533	1.74078	3.80021	0.000144575	0.00314264			CNOT4	1.844	0	3.762	0	0	0	1.757	5.526	0	1.411	0	0	0	0	5.523	0	1.882	0	0	0	1.888	6.335	2.037	0
	C21orf62	2.00812	6.17269	1.62544	3.79754	0.000146139	0.00316759			FAHD2A	0	0	0	0	0	0	0	0	0	0	0	0	0	0	0	0	0	0	0	0	0	2.112	0	0
	LINC00461	2.19572	6.3695	1.67806	3.79576	0.000147191	0.00318132			MACF1	7.377	0	3.762	0	1.575	0	0	0	3.279	0	0	0	3.65	5.664	1.841	0	0	3.274	1.814	1.625	0	15.838	27.502	61.213
	PTP4A2	7.07637	-3.61301	0.952257	-3.79415	0.00014815	0.00318576			DNTTIP1	0	0	0	0	0	0	0	0	0	0	0	0	0	0	0	0	0	0	0	0	0	0	7.13	0
	SLC9A2	1.79351	6.1075	1.61003	3.79341	0.000148592	0.00318576			TMEM245	9.221	0	0	3.36	0	0	10.543	3.684	0	0	0	3.742	5.475	1.888	1.841	0	0	1.637	0	0	3.775	3.168	12.223	2.148
	POU4F1	2.26719	6.41157	1.69023	3.79331	0.000148652	0.00318576			TRIM35	3.688	0	0	0	0	0	3.514	1.842	0	0	0	1.871	0	0	1.841	0	0	0	0	0	1.888	4.223	1.019	2.148
	ZNF727	2.89775	6.74822	1.77988	3.79139	0.000149808	0.00320151			AKTIP	0	3.446	0	0	0	0	0	1.842	0	0	0	0	0	0	0	0	1.882	0	1.814	0	0	1.056	3.056	0
	PGR	4.32941	5.57375	1.47105	3.78895	0.000151284	0.00321615			TFAP2A	0	0	0	3.36	0	0	0	0	0	0	0	0	3.65	0	0	1.859	0	0	0	0	0	0	0	0
	CREBZF	4.07325	3.90625	1.03098	3.78886	0.000151338	0.00321615			STRIP1	1.844	0	0	1.68	0	0	0	0	0	0	0	0	0	0	0	0	0	0	0	0	0	0	0	1.074
	FAM230A	2.4564	6.5569	1.73097	3.78799	0.000151869	0.00321843			LOC102606465	0	0	0	0	1.575	0	0	0	0	0	0	0	0	0	0	0	0	0	0	0	0	0	0	0
	FIGN	1.68854	6.02933	1.5934	3.78393	0.000154372	0.0032555			CYBRD1	0	0	0	1.68	0	0	3.514	0	0	0	0	1.871	0	0	0	1.859	3.765	1.637	0	0	0	47.512	10.186	0
	LOC100128164	3.13488	6.86049	1.81314	3.78377	0.000154474	0.0032555			ZNF557	11.065	0	0	11.761	3.15	5.475	0	9.209	0	0	1.76	5.613	1.825	5.664	3.682	0	7.529	1.637	1.814	0	0	2.112	5.093	1.074
	SLC6A15	3.7665	5.39731	1.42761	3.78065	0.000156421	0.00328743			JMJD7	0	0	0	0	0	0	0	0	0	0	0	0	0	0	0	0	0	0	0	0	0	0	2.037	0
	LOC101927151	2.32086	6.45366	1.70779	3.77894	0.000157496	0.00330074			SPG7	0	0	0	0	0	0	0	0	0	0	0	0	0	0	0	0	0	0	0	0	0	3.168	0	0
	ICA1L	3.76445	4.79214	1.26853	3.77772	0.000158271	0.00330074			LOC101927050	0	0	0	0	0	0	0	0	0	0	1.76	1.871	0	0	0	0	0	0	0	0	3.775	0	0	0
	ACTL8	2.25688	6.40946	1.69671	3.77759	0.000158356	0.00330074			LINC00648	0	0	0	0	0	0	0	1.842	0	0	0	3.742	0	0	0	0	0	0	0	0	0	0	0	0
	TALAM1	2.90911	5.77791	1.53009	3.77618	0.000159255	0.00331041			DIABLO	5.533	0	0	0	0	0	1.757	0	0	0	0	0	0	0	1.841	0	1.882	0	0	0	0	4.223	2.037	2.148
	ARHGDIB	4.62682	-3.7002	0.980465	-3.77392	0.000160703	0.00333141			CCAR2	0	0	0	0	0	0	0	0	1.64	0	0	0	0	0	0	0	0	0	0	0	0	4.223	3.056	0
	LOC101926935	3.04189	5.87038	1.55638	3.77181	0.000162066	0.00334205			VEPH1	0	0	1.881	0	1.575	0	7.028	1.842	1.64	0	0	1.871	1.825	0	0	1.859	1.882	1.637	1.814	0	1.888	12.67	30.557	2.148
	LMOD3	2.16802	6.37437	1.69004	3.77173	0.000162122	0.00334205			ZSWIM8	0	0	0	0	0	0	0	0	0	0	0	0	0	0	0	0	0	0	0	0	0	0	0	4.296
	LINC01725	3.18424	6.90963	1.83226	3.77109	0.000162534	0.00334205			LINC01554	7.377	0	5.642	1.68	0	0	0	3.684	3.279	0	1.76	1.871	1.825	1.888	3.682	0	1.882	0	1.814	0	0	0	0	0
	ZDHHC17	5.65675	3.37314	0.895196	3.76804	0.000164532	0.00337402			FRG2C	0	0	0	0	0	0	0	0	0	0	0	0	0	0	0	0	1.882	0	0	0	0	0	0	0
	FAM120C	2.00883	6.23538	1.65534	3.76683	0.000165334	0.00337704			LGMN	0	0	0	0	0	0	0	0	0	0	0	0	0	0	0	0	0	1.637	0	0	1.888	0	17.316	3.222
	SRGAP3	2.03538	6.29173	1.67045	3.76648	0.000165567	0.00337704			CST9L	1.844	0	0	0	0	0	0	0	0	0	0	0	0	0	0	0	1.882	0	0	0	0	0	0	0
	ARMCX4	3.30777	5.17465	1.37518	3.76288	0.000167966	0.0034168			LOC100500773	3.688	0	3.762	0	3.15	7.3	0	0	0	0	0	0	1.825	0	0	0	0	0	0	0	0	0	0	0
	DGKH	5.77054	2.78832	0.741421	3.76077	0.000169388	0.00343655			HNMT	1.844	0	5.642	3.36	0	0	0	0	0	0	1.76	3.742	1.825	3.776	0	1.859	1.882	1.637	0	1.625	0	5.279	5.093	5.369
	HYDIN	2.91626	5.81782	1.54825	3.75767	0.000171504	0.00346559			LINC01586	0	0	1.881	0	0	0	1.757	3.684	0	0	0	0	0	3.776	1.841	0	0	0	0	0	0	0	0	1.074
	LOC100507053	2.32464	6.46399	1.72036	3.75734	0.000171731	0.00346559			FAU	0	0	0	0	0	0	0	0	0	1.411	0	0	0	0	0	0	0	0	0	0	0	5.279	44.818	24.7
	RFX3	4.17371	3.68254	0.982364	3.74865	0.00017779	0.00357838			SNX31	0	1.723	0	0	1.575	0	0	0	0	0	0	0	0	0	0	0	0	0	0	0	7.551	0	0	0
	PTPN14	4.91707	4.02614	1.07423	3.74794	0.000178296	0.0035791			ARHGAP27	0	0	0	0	0	0	0	0	0	0	0	0	0	0	0	0	0	0	0	0	0	0	5.093	3.222
	CSRNP3	4.02627	5.427	1.44877	3.74594	0.000179716	0.00359811			RNF144A	5.533	3.446	7.523	3.36	3.15	0	10.542	3.684	0	0	1.76	9.355	7.3	0	3.682	1.859	1.882	1.637	5.442	0	1.888	2.112	0	2.148
	ARHGEF5	4.38594	6.3792	1.70336	3.74506	0.000180348	0.00359983			COL4A1	0	0	0	0	0	0	0	0	1.64	0	0	0	0	0	0	0	3.765	0	0	0	0	0	0	1.074
	SCN7A	2.65963	6.63413	1.7717	3.74451	0.000180749	0.00359983			AMY2B	0	0	0	0	0	0	0	0	0	0	1.76	0	0	3.776	0	1.859	0	0	1.814	0	0	0	0	2.148
	GDF6	2.2961	6.40292	1.71315	3.73751	0.000185855	0.00369186			RLF	0	0	0	5.041	0	0	0	5.526	0	5.645	0	0	1.825	7.553	0	0	1.882	11.457	5.443	1.625	1.888	15.838	11.204	2.148
	LOC100128317	2.73533	5.65022	1.51236	3.73603	0.000186952	0.00370398			ID2-AS1	1.844	0	0	0	0	0	0	0	0	0	0	0	0	0	0	0	0	0	0	0	0	0	0	1.074
	VAC14-AS1	2.03921	6.24367	1.67207	3.73409	0.000188398	0.00371673			KIAA0100	0	1.723	0	0	0	0	0	0	1.64	2.822	0	0	0	0	0	0	0	0	0	0	0	1.056	6.111	16.109
	LINC02278	2.50703	6.54211	1.75224	3.73357	0.000188788	0.00371673			C1QTNF9B	0	1.723	0	3.36	0	0	0	0	0	0	0	0	1.825	1.888	0	0	0	0	0	0	0	0	0	0
	EEF1A1	85.1065	-3.17975	0.851749	-3.7332	0.000189061	0.00371673			IL1RAPL2	0	0	0	0	0	0	0	0	0	0	0	0	0	3.776	0	0	0	0	0	0	0	0	0	1.074
	TMEM178B	5.36348	4.31938	1.15745	3.7318	0.00019012	0.00372495			SYT4	0	0	0	3.36	3.15	0	0	0	0	0	0	3.742	0	3.776	0	0	1.882	0	1.814	0	0	4.223	1.019	0
	CAMK2N1	2.24849	6.32409	1.69486	3.73135	0.000190458	0.00372495			CLEC12A	9.221	0	0	0	1.575	0	0	3.684	0	0	1.76	0	0	0	1.841	0	1.882	0	0	0	0	6.335	12.223	3.222
	NR2F2	4.07125	4.50291	1.20839	3.72637	0.000194257	0.00378951			CLDN1	1.844	0	1.881	1.68	0	0	0	0	1.64	0	0	1.871	1.825	0	0	0	1.882	1.637	0	0	0	1.056	0	5.37
	CCDC200	3.75221	4.75062	1.27528	3.72515	0.000195198	0.00379813			SENP3-EIF4A1	0	0	0	0	0	0	0	0	0	0	0	0	0	0	0	0	0	0	0	0	0	1.848	0	6.533
	KCNQ3	2.6571	5.61633	1.50985	3.7198	0.000199383	0.00386965			FKBP15	5.533	0	0	6.721	0	0	0	0	0	0	0	0	0	0	0	0	0	0	0	0	0	7.391	0	4.296
	ZNF462	3.8195	4.83626	1.30052	3.71872	0.000200238	0.00387636			SDCBP	3.688	0	0	5.041	7.874	0	1.757	0	3.279	0	3.521	0	1.825	1.888	0	1.859	1.882	3.274	0	0	3.775	84.467	101.858	42.957
	FAT3	4.12855	4.43496	1.19316	3.71698	0.000201615	0.00389311			LFNG	0	0	0	0	0	0	0	0	0	0	0	0	1.825	1.888	0	0	1.882	0	0	0	0	1.056	0	0
	RIOK3	8.3187	-2.66661	0.717668	-3.71566	0.000202674	0.00389985			PSMD6	0	0	0	0	0	0	0	0	0	0	0	0	0	0	0	0	0	0	0	0	0	8.447	12.223	10.739
	GVQW3	4.37731	4.62765	1.24558	3.71527	0.000202989	0.00389985			ASIC3	0	1.723	0	0	0	0	0	0	0	0	0	0	0	0	0	0	0	0	0	0	0	0	0	0
	COLCA1	2.20935	6.33752	1.70853	3.70935	0.000207793	0.00398209			GRB10	0	0	1.881	0	0	0	0	1.842	0	0	0	0	0	0	0	0	1.882	0	0	0	0	0	0	3.222
	KIAA1549	2.94499	5.82271	1.57019	3.70827	0.000208677	0.00398693			GPR33	0	0	0	0	0	0	0	0	0	0	0	0	0	0	0	0	0	1.636	0	0	0	0	0	0
	TCEAL7	2.42992	6.5368	1.763	3.70777	0.000209094	0.00398693			LOC101927759	1.844	0	0	0	0	0	0	1.842	0	0	0	0	0	0	0	0	0	0	0	0	1.888	0	0	0
	PCDH11X	2.2441	6.40899	1.7289	3.70698	0.000209745	0.00398935			TAAR6	1.844	0	0	0	0	0	0	0	0	0	0	0	0	1.888	0	0	0	0	0	0	0	0	0	0
	RPL23AP53	4.08898	4.93253	1.33226	3.70237	0.000213595	0.00405245			FSHR	0	0	0	0	0	0	0	0	0	0	0	0	1.825	0	0	1.859	0	0	0	0	1.888	0	0	0
	LOC100652999	2.40991	6.48558	1.75257	3.7006	0.000215086	0.00406187			PLEKHG1	3.688	0	0	6.721	3.15	0	3.514	7.368	0	4.233	5.281	7.484	3.65	0	0	1.859	0	1.637	3.629	0	3.775	10.558	0	10.739
	FRRS1L	2.60146	6.57127	1.77577	3.70052	0.00021516	0.00406187			UBP1	1.844	3.446	0	0	3.15	0	0	1.842	0	1.411	0	0	3.65	3.776	0	0	5.647	1.637	0	0	0	8.447	12.223	19.331
	LINC01105	2.97078	5.84857	1.58384	3.69264	0.00022194	0.0041795			FAP	0	0	0	0	1.575	0	0	0	0	0	3.521	0	0	0	0	0	0	0	0	0	0	0	0	0
	ZNF470	2.24021	6.33555	1.71679	3.69034	0.000223952	0.00420698			MS4A7	0	0	0	1.68	0	0	0	1.842	0	0	0	0	0	7.553	0	0	1.882	0	1.814	0	1.888	46.457	26.483	10.739
	NHSL1	3.28271	5.972	1.6202	3.68597	0.00022783	0.00425987			SEC14L2	0	0	1.881	0	0	0	0	1.842	0	0	0	0	0	0	0	1.859	0	0	0	0	0	0	0	0
	LOC399716	1.84939	6.14109	1.6661	3.68591	0.000227888	0.00425987			BIN2	7.377	0	0	5.041	0	0	0	0	3.279	0	0	0	1.825	0	0	5.576	0	0	0	0	0	42.233	131.397	30.07
	LRPAP1	3.76889	4.35537	1.18221	3.68408	0.000229529	0.00428004			MRPL52	0	0	0	0	0	0	0	0	0	0	0	0	0	0	0	0	0	0	0	0	0	2.112	0	2.148
	CDR1	2.5597	6.51951	1.77011	3.68311	0.000230406	0.00428588			PXK	0	0	3.762	0	0	0	0	0	0	0	0	0	0	0	0	0	0	0	1.814	0	0	8.447	10.186	9.665
	N4BP2L2-IT2	1.67514	6.00527	1.63079	3.68244	0.000231015	0.00428674			ZC3H18	3.688	0	0	0	0	0	0	0	0	0	0	0	0	0	0	0	0	0	0	0	0	0	2.037	3.222
	UBXN10	2.27819	6.40683	1.74042	3.68121	0.00023213	0.00429695			TXNDC12	0	0	1.881	0	0	0	0	1.842	0	0	0	0	0	5.664	0	0	0	0	0	0	0	0	4.074	2.148
	CDC42	7.31746	-3.07711	0.836243	-3.67969	0.00023352	0.00431218			HMGB2	5.533	1.723	1.881	1.68	6.299	40.147	8.786	5.526	0	0	1.76	1.871	7.3	13.217	1.841	0	11.294	3.274	0	1.625	0	2.112	11.204	11.813
	COL19A1	2.84437	6.72138	1.83023	3.67242	0.000240269	0.00442606			CCDC87	0	0	0	1.68	0	0	0	0	0	0	1.76	0	0	0	0	0	0	1.637	0	0	0	0	0	0
	LINC01684	4.65591	4.75646	1.29566	3.67108	0.000241527	0.00443348			RBBP9	1.844	0	0	5.041	0	0	1.757	0	0	5.645	0	1.871	0	0	0	1.859	0	0	0	0	0	3.168	2.037	2.148
	LOC101927751	3.48978	4.60885	1.25574	3.67022	0.000242344	0.00443348			PHF12	3.688	0	0	0	0	0	0	0	1.64	0	0	0	0	0	0	0	0	0	1.814	0	0	0	5.093	3.222
	GPATCH2L	11.0312	2.04176	0.556318	3.67014	0.000242419	0.00443348			CNR1	3.688	1.723	3.762	0	1.575	0	1.757	7.368	0	7.056	0	11.226	1.825	0	0	7.434	0	1.637	0	0	0	0	0	0
	LOC100996251	2.67591	6.65624	1.8141	3.66916	0.000243348	0.0044398			MED1	25.819	3.446	1.881	6.721	0	16.424	8.786	1.842	1.64	0	3.521	13.097	7.3	9.441	5.523	3.717	3.765	1.637	3.629	1.625	3.775	5.279	4.074	1.074
	MIP	3.09464	5.91058	1.61124	3.66835	0.000244125	0.00443998			TMEM71	1.844	1.723	0	1.68	0	0	1.757	0	0	0	0	0	0	0	0	0	0	0	0	0	0	4.223	1.019	16.109
	LOC102723769	4.72102	4.43447	1.20899	3.66793	0.000244526	0.00443998			DHX29	1.844	0	0	0	0	0	0	0	0	0	0	0	0	5.664	0	0	0	3.274	5.443	0	0	13.726	33.613	4.296
	SLC17A4	2.21999	6.3714	1.73907	3.66369	0.000248608	0.00449964			ARL3	0	0	1.881	0	0	18.249	1.757	1.842	0	2.822	0	3.742	0	1.888	5.523	0	0	0	0	0	1.888	0	3.056	0
	APOB	2.23784	6.35867	1.73578	3.66329	0.000248994	0.00449964			TMED10	0	1.723	1.881	0	0	0	3.514	3.684	0	7.056	0	1.871	0	1.888	0	3.717	3.765	1.637	3.629	0	0	17.949	2.037	11.813
	ZNF37BP	6.79778	3.06344	0.836554	3.66197	0.000250279	0.00450375			TMC3	0	0	1.881	0	0	0	0	3.684	0	0	0	0	0	0	0	0	0	0	0	0	0	0	0	2.148
	LOC101928583	1.81119	6.12345	1.67223	3.66184	0.000250406	0.00450375			FZD7	0	0	0	1.68	0	0	1.757	0	0	0	0	1.871	3.65	0	0	0	0	0	1.814	0	0	0	0	0
	C2orf16	4.06299	4.81048	1.31498	3.65822	0.000253969	0.00455707			ZCCHC8	7.377	0	3.762	3.36	0	0	1.757	5.526	0	1.411	0	13.097	1.825	0	3.682	1.859	5.647	4.91	1.814	0	1.888	8.447	4.074	7.517
	NWD2	2.93001	6.73339	1.84182	3.65584	0.000256344	0.00458886			ORMDL3	3.688	1.723	0	0	0	0	0	5.526	0	1.411	0	0	0	0	0	0	0	0	1.814	0	0	5.279	13.242	9.665
	ZFHX4	3.47978	5.24181	1.43415	3.655	0.00025718	0.00459302			OR4K5	5.533	0	0	3.36	0	0	0	0	0	0	0	0	1.825	0	1.841	0	0	0	0	0	0	0	0	0
	AKAP5	3.90337	4.11678	1.12658	3.65423	0.000257954	0.00459606			COLEC12	0	0	0	0	0	0	0	0	0	0	0	0	0	0	0	0	0	0	0	0	0	3.168	0	0
	LOC442497	3.37092	4.9275	1.34871	3.65348	0.000258709	0.00459874			LINC01925	0	0	0	0	0	0	0	0	0	0	0	0	0	0	0	0	0	0	0	0	0	0	1.019	0
	RPL11	5.42823	-4.04664	1.1078	-3.65287	0.000259325	0.00459895			FGF5	1.844	0	3.762	0	0	0	0	3.684	0	0	0	0	1.825	11.329	5.523	0	0	3.274	0	1.625	5.663	0	0	0
	ZNHIT6	4.24929	4.50484	1.2337	3.65149	0.000260724	0.00461262			PPIH	0	0	0	0	0	0	0	0	0	0	0	0	0	0	0	0	0	0	0	0	0	2.112	4.074	0
	STC1	2.22347	6.36549	1.74353	3.65091	0.000261309	0.00461262			ZNF585A	0	0	3.762	3.36	0	0	5.271	1.842	0	0	0	0	3.65	0	0	3.717	3.765	1.637	0	0	0	9.503	0	3.222
	YTHDC1	5.45038	2.88885	0.792092	3.64711	0.000265205	0.00467055			ELF1	3.688	0	0	13.441	12.599	0	5.271	3.684	0	11.289	1.76	0	0	0	3.682	1.859	0	1.637	3.629	1.625	3.775	23.228	121.211	47.252
	THBS1	9.86064	-3.72835	1.02297	-3.64462	0.000267785	0.00470038			USP28	0	0	0	3.36	0	0	1.757	0	0	0	0	0	0	0	0	0	5.647	0	0	0	1.888	3.168	13.242	24.7
	SOX11	3.84454	4.7762	1.3106	3.64429	0.000268134	0.00470038			B3GNT10	0	0	0	0	0	0	0	0	0	0	0	0	0	0	0	0	1.882	1.637	1.814	0	0	0	7.13	4.296
	RPS24	8.33834	-2.57573	0.707316	-3.64156	0.000270993	0.00473323			JAML	1.844	1.723	1.881	0	0	0	0	0	0	2.822	0	0	0	0	0	0	1.882	1.637	0	0	0	10.558	8.149	5.37
	OPCML	2.84119	5.76386	1.58291	3.64131	0.000271253	0.00473323			POLR3E	0	0	0	0	0	0	0	1.842	0	0	0	1.871	3.65	7.553	0	0	3.765	0	0	0	0	0	0	0
	SFRP1	2.98302	5.77022	1.58651	3.63705	0.000275777	0.00480117			VPS9D1	0	0	0	0	0	0	0	0	0	0	0	0	0	0	0	0	0	0	0	0	0	1.056	0	3.222
	MORC2-AS1	2.08625	6.28868	1.72971	3.63569	0.000277235	0.00481553			COL11A1	1.844	0	1.881	0	0	0	0	0	0	0	0	0	0	0	0	0	0	1.637	0	1.625	0	0	0	0
	ANKRD20A3	4.00765	5.4503	1.49951	3.63472	0.000278278	0.0048194			MIPEP	0	0	0	0	0	0	0	0	0	5.645	0	0	0	0	0	0	0	0	0	0	0	0	0	2.148
	RPL10	3.41867	-5.04464	1.3881	-3.63421	0.000278828	0.0048194			GIPR	5.533	0	1.881	3.36	0	0	0	1.842	1.64	0	0	3.742	0	3.776	0	0	0	0	0	0	1.888	2.112	0	0
	LOC101928446	2.0508	6.25425	1.72118	3.63369	0.000279393	0.0048194			PUS7L	0	0	0	1.68	0	0	0	0	0	9.878	0	1.871	0	0	3.682	3.717	5.647	3.274	0	0	0	3.168	9.167	5.37
	HNRNPKP3	2.76227	6.67387	1.83694	3.63314	0.000279992	0.0048194			TAF5L	0	3.446	1.881	1.68	1.575	0	0	1.842	0	0	1.76	9.355	7.3	1.888	0	0	1.882	1.637	1.814	0	0	1.056	5.093	6.444
	AFG1L	2.14128	6.30285	1.73548	3.63175	0.000281502	0.00483023			C1QTNF9	1.844	0	0	0	0	0	1.757	1.842	0	0	0	0	0	0	0	0	0	0	0	0	0	0	0	0
	TMEM169	1.99246	6.18314	1.70269	3.6314	0.00028189	0.00483023			NSUN2	0	0	0	0	1.575	0	0	0	0	2.822	0	0	0	3.776	0	0	1.882	1.637	0	0	1.888	3.168	4.074	8.591
	LRP2BP	1.95301	6.13216	1.69248	3.62317	0.000291014	0.00497536			NMUR1	0	0	1.881	0	0	23.723	3.514	0	0	0	0	5.613	0	3.776	0	0	1.882	0	0	0	0	0	0	0
	HEY2	2.21991	6.3286	1.74749	3.62155	0.000292848	0.00498023			NCOA2	7.377	0	3.761	0	1.575	0	1.757	7.368	0	0	1.76	7.484	0	0	7.364	0	3.765	1.637	1.814	0	1.888	31.675	33.613	24.7
	HCG11	7.39453	3.21181	0.886929	3.62127	0.000293162	0.00498023			SPINDOC	0	0	1.881	0	0	0	0	0	0	0	0	0	0	0	0	0	0	0	0	0	0	0	0	0
	MIR124-2HG	2.14253	6.29758	1.73933	3.6207	0.000293804	0.00498023			IDI2-AS1	0	0	0	0	3.15	0	0	0	0	0	0	0	0	0	0	0	0	1.637	0	0	0	0	0	0
	LOC401176	2.396	6.45448	1.7828	3.62041	0.000294131	0.00498023			ZNF101	1.844	0	1.881	0	1.575	0	0	3.684	0	0	0	0	0	1.888	0	0	3.765	0	1.814	0	0	1.056	15.279	9.665
	ELAVL2	1.79831	6.09541	1.6838	3.62003	0.000294572	0.00498023			NYAP1	1.844	0	5.642	0	0	0	0	3.684	0	0	0	5.613	0	3.776	0	0	0	0	0	0	0	0	0	0
	NAA25	5.53608	3.13048	0.865142	3.61846	0.000296363	0.0049994			TLK1	1.844	3.446	5.642	10.081	3.15	0	0	5.526	4.919	15.522	0	1.871	7.3	0	1.841	0	1.882	1.637	0	0	0	156.264	196.587	17.183
	PTPN3	2.25995	6.36755	1.76015	3.61762	0.000297321	0.00500447			DRC1	0	0	0	0	0	0	0	0	0	0	0	0	0	0	0	0	0	0	0	0	1.888	0	0	0
	IYD	3.86258	4.72869	1.30781	3.61574	0.000299486	0.00502978			LOC100652768	0	0	0	0	0	0	0	0	0	0	0	0	0	0	0	0	0	0	0	0	0	0	0	2.148
	DTNA	2.99366	5.01056	1.38654	3.61371	0.000301844	0.00504743			GUCY1A2	5.533	1.723	3.761	11.762	1.575	0	3.514	5.526	1.639	0	0	7.484	3.65	0	1.841	5.575	9.412	9.821	3.629	0	3.775	3.167	0	3.222
	PAPPA	2.05889	6.25147	1.72994	3.6137	0.000301864	0.00504743			PAX5	1.844	1.723	3.762	0	0	0	0	3.684	0	0	3.521	7.484	0	1.888	0	0	9.411	0	1.814	0	0	8.447	8.149	30.07
	SPATA31D5P	2.15201	6.2389	1.72714	3.61228	0.000303521	0.00506005			GPR19	0	1.723	0	0	0	0	0	0	0	0	0	0	0	0	0	0	0	0	0	0	0	0	0	0
	SLX4IP	3.53589	4.74476	1.31364	3.61191	0.000303949	0.00506005			SIPA1	0	0	0	0	0	0	0	0	0	0	0	0	0	0	0	0	0	0	0	0	0	6.335	16.297	6.444
	SERF2	2.94691	-5.10497	1.41451	-3.609	0.000307375	0.00510591			PSMD9	0	0	1.881	0	7.874	0	0	0	0	0	0	0	0	0	0	0	0	0	0	0	0	0	0	8.591
	CALN1	2.20648	6.35134	1.76079	3.6071	0.000309642	0.00513237			PHF10	0	0	0	0	0	0	0	0	0	0	0	0	0	0	0	0	0	0	0	0	0	1.056	1.019	0
	ESM1	3.04995	4.44863	1.23433	3.60407	0.00031327	0.00518121			FAM153C	0	0	0	0	0	0	0	0	0	0	0	0	0	0	0	0	0	0	0	0	0	1.056	0	0
	ZNF471	3.01465	5.88835	1.63446	3.60263	0.000315009	0.00519868			ZNF622	0	0	0	0	0	0	0	0	0	0	0	0	0	0	0	0	0	0	0	0	0	2.112	7.13	0
	ZNF204P	1.75007	6.0394	1.6767	3.60194	0.000315848	0.00520123			C12orf60	0	0	0	0	0	0	0	3.684	0	0	0	0	0	0	0	1.859	0	0	0	0	0	0	0	0
	SETD9	4.31268	3.66953	1.01965	3.59881	0.000319671	0.00525283			OR51Q1	0	0	0	0	0	0	0	0	0	4.233	0	0	0	0	0	0	0	0	0	0	0	0	0	0
	IL17RD	3.61178	5.01062	1.39291	3.59722	0.000321637	0.00527374			OXA1L	1.844	0	0	0	0	0	0	0	0	0	0	0	0	0	0	0	0	0	1.814	0	0	6.335	11.204	8.591
	44441	3.93252	-3.9054	1.08611	-3.59578	0.000323425	0.00529166			CHD8	1.844	0	1.881	0	1.575	21.899	1.757	3.684	0	2.822	0	0	1.825	0	0	0	5.647	0	3.629	0	0	14.782	21.39	25.774
	GREM2	3.9226	6.21813	1.7297	3.59493	0.000324485	0.0052976			C6orf62	3.688	0	1.881	11.761	3.15	0	3.514	3.684	0	7.056	0	0	0	0	1.841	0	0	1.637	0	0	1.888	42.233	39.725	32.218
	VGLL3	4.4035	4.63491	1.29023	3.59232	0.000327742	0.00533909			ACER2	0	0	0	0	0	0	0	0	0	0	0	1.871	0	0	0	0	0	0	0	0	1.888	10.558	11.204	0
	FAT1	2.01077	6.2534	1.74103	3.59178	0.00032843	0.00533909			KIAA2013	5.533	1.723	0	0	0	0	0	1.842	0	8.467	0	3.742	3.65	0	1.841	0	1.882	4.91	0	0	0	0	2.037	1.074
	TPM4	6.3021	-3.43543	0.956807	-3.59052	0.000330022	0.00535354			POGLUT1	0	0	5.642	0	0	0	1.757	0	0	0	0	1.871	0	0	0	1.859	1.882	1.637	3.629	0	1.888	0	0	0
	CMYA5	3.04886	5.86984	1.6352	3.58966	0.000331104	0.00535965			LINC01793	0	1.723	0	0	0	0	3.514	0	0	0	0	1.871	0	0	0	1.859	0	1.637	0	0	0	0	0	0
	PROX1-AS1	4.00184	4.40395	1.22925	3.58262	0.00034016	0.00548996			LINC00971	3.688	0	0	5.041	0	0	1.757	1.842	0	0	0	0	1.825	1.888	1.841	0	1.882	1.637	1.814	0	5.663	0	0	0
	ZNF99	2.21204	6.33012	1.76728	3.58185	0.000341173	0.00548996			ARID3A	0	0	0	0	0	0	0	0	0	0	0	1.871	0	1.888	0	0	0	1.637	0	0	0	0	2.037	1.074
	ARFGEF3	6.46352	2.93022	0.818101	3.58174	0.000341318	0.00548996			LINC01270	0	0	0	0	0	0	0	0	0	0	0	3.742	0	0	0	0	0	0	0	0	0	0	0	0
	PDE1C	4.61273	3.72991	1.04219	3.57891	0.000345024	0.00553785			GRIK1	0	0	0	0	0	0	0	1.842	0	0	0	0	0	0	0	0	3.765	6.547	0	0	0	0	0	0
	FAM85B	1.67132	5.99036	1.67456	3.57727	0.000347205	0.00555725			DPP4	0	1.723	0	0	0	0	1.757	1.842	0	0	0	0	0	0	0	0	0	0	1.814	3.25	0	2.112	0	3.222
	MAP1B	5.15051	3.29926	0.922381	3.5769	0.000347693	0.00555725			LINC00671	5.533	0	0	0	0	0	0	0	0	0	0	0	0	0	0	0	0	0	0	0	0	5.279	0	0
	WT1	1.76259	6.00929	1.68029	3.57633	0.000348449	0.00555766			LINC00887	0	1.723	0	0	0	0	0	0	0	0	0	0	0	0	0	0	0	0	0	0	0	0	0	0
	CD226	4.81771	-3.94437	1.10327	-3.57516	0.000350009	0.00557086			AMPD3	9.221	3.446	3.762	0	1.575	0	1.757	7.368	0	0	7.042	1.871	0	7.553	3.682	0	7.529	0	1.814	0	3.775	0	2.037	0
	ADGRL3	3.7909	4.33329	1.21228	3.57449	0.000350914	0.0055736			ARL10	5.533	0	1.881	0	0	0	0	0	0	1.411	3.521	0	0	0	1.841	0	0	0	1.814	0	0	1.056	0	0
	LINC02073	3.3776	4.57597	1.28068	3.57308	0.000352807	0.00559199			LINC02223	0	0	0	0	0	0	1.757	0	0	0	0	0	0	0	0	0	0	0	0	0	0	0	0	0
	MFAP3L	6.22435	-3.43482	0.962093	-3.57015	0.000356774	0.00564311			LIN52	5.533	0	0	0	0	1.825	0	0	0	0	0	0	1.825	0	0	0	0	0	0	0	0	2.112	0	3.222
	FSIP2	4.10856	3.9485	1.10665	3.56797	0.000359753	0.00567842			PPIAL4F	0.614	0	0	0	0	0	0	0	0	0	0	0	0	0	0	0	0	0	0	0	0.63	0	0	0
	LOC101927374	2.14662	6.30394	1.76761	3.56636	0.000361978	0.00569735			CLDN7	1.844	0	0	0	0	0	0	0	0	0	0	0	0	0	0	0	0	0	0	0	0	0	0	0
	AASS	1.88875	6.14317	1.7227	3.56602	0.00036245	0.00569735			MGRN1	1.844	0	0	0	0	0	0	0	0	0	0	0	0	0	0	0	0	0	0	0	0	2.112	1.019	5.37
	PCDH7	1.85001	6.13456	1.72221	3.56202	0.000368006	0.00577275			MYOZ2	0	0	5.642	0	0	0	0	1.842	0	0	0	0	0	0	1.841	0	3.765	0	0	0	1.888	0	0	0
	IL22RA2	2.41682	6.47474	1.81916	3.55919	0.000371994	0.00582071			GYG2	3.688	0	1.881	0	0	0	0	0	0	0	0	0	0	9.441	5.523	0	0	0	1.814	0	0	0	0	0
	ACTC1	1.8045	6.10928	1.71739	3.5573	0.00037469	0.00582071			VMA21	3.688	0	0	0	0	0	7.028	5.526	0	1.411	1.76	0	7.3	0	1.841	1.859	0	0	0	1.625	0	16.893	21.39	8.591
	GGCX	2.53389	6.564	1.84565	3.55646	0.000375879	0.00582071			SNHG28	0	0	0	1.68	1.575	0	0	0	0	0	1.76	0	0	1.888	0	0	3.765	0	0	0	1.888	0	0	4.296
	WIPF1	4.35196	-3.04478	0.856197	-3.55616	0.000376312	0.00582071			WISP3	0	0	0	3.36	0	0	0	0	0	0	0	0	0	0	1.841	0	0	0	0	0	0	0	0	0
	ENAH	8.21951	3.19714	0.899128	3.55582	0.000376806	0.00582071			ALG2	1.844	1.723	1.881	1.68	0	0	0	1.842	0	0	0	1.871	0	1.888	0	0	1.882	1.637	0	0	0	2.112	2.037	2.148
	TMOD2	5.82664	3.02361	0.850449	3.55531	0.00037753	0.00582071			DEFB4B	5.533	0	1.881	0	0	0	0	0	0	0	0	1.871	0	0	0	0	0	0	0	0	0	0	0	0
	RNF144A	3.34018	4.20613	1.18312	3.55512	0.000377807	0.00582071			FCER1G	0	0	0	1.68	6.299	0	0	0	0	2.822	3.521	0	1.825	0	0	0	0	3.274	0	0	0	16.893	74.357	9.665
	LOC441081	5.37826	3.34526	0.940981	3.55507	0.000377874	0.00582071			KCNJ2-AS1	1.844	0	0	0	1.575	0	0	0	0	0	1.76	9.355	0	5.664	0	0	0	1.637	1.814	0	1.888	0	0	0
	PTPN12	5.56855	-3.63572	1.0227	-3.55502	0.000377948	0.00582071			SERPINB3	0	0	0	0	0	0	0	0	0	0	0	0	0	0	0	0	0	0	1.814	0	0	0	0	0
	LOC102725072	2.26366	5.45098	1.53459	3.55207	0.000382216	0.00587157			TMED7	1.844	0	0	1.68	0	9.124	0	0	1.64	0	0	0	1.825	0	0	0	0	0	0	1.625	0	5.279	25.465	0
	ERICH3-AS1	1.97324	6.18897	1.74279	3.55117	0.000383515	0.00587157			FCGBP	0	0	0	0	0	0	0	0	0	0	0	0	0	0	0	0	0	0	0	0	0	0	0	1.074
	ADAM20P1	1.6495	5.94013	1.67274	3.55114	0.000383566	0.00587157			OCIAD2	0	0	0	0	0	0	0	0	0	0	0	0	0	0	0	0	0	0	0	0	0	1.056	0	0
	CNR1	2.71016	6.62754	1.86695	3.54993	0.000385336	0.00588681			TTC31	0	0	0	0	0	0	0	0	0	0	0	0	0	0	0	0	0	0	1.814	0	1.888	0	0	3.222
	SNN	2.60789	-4.6832	1.32062	-3.54623	0.00039079	0.00595305			ATRNL1	1.844	1.723	0	0	0	0	1.757	1.842	0	0	1.76	3.742	0	1.888	3.682	1.859	1.882	0	0	0	0	0	0	0
	RPL3	2.6933	-5.32908	1.50287	-3.54593	0.000391236	0.00595305			SLC35A4	0	0	0	0	0	0	0	0	0	0	0	0	0	0	0	0	0	0	0	0	0	6.335	1.019	1.074
	EFNB2	3.82998	5.10055	1.43885	3.54487	0.000392805	0.00596499			LINC02292	0	0	0	0	0	0	0	0	0	0	0	0	0	0	0	0	0	0	0	0	1.888	0	0	0
	CALM3	1.98695	-5.02754	1.41867	-3.54384	0.000394346	0.00596586			DLX5	0	0	1.881	0	0	0	0	0	0	0	0	0	0	0	0	0	1.882	0	0	0	0	0	0	0
	STARD4-AS1	1.84947	6.13364	1.73116	3.54307	0.000395495	0.00596586			LOC105369747	0	0	3.762	0	0	0	0	0	0	4.233	0	0	0	0	0	0	0	0	0	0	0	0	0	0
	CLU	3.79104	-3.87751	1.09445	-3.54287	0.000395795	0.00596586			RWDD2A	3.688	0	0	5.041	0	0	0	1.842	0	1.411	0	0	0	0	0	0	1.882	1.637	0	0	0	0	0	0
	C8orf34	2.59997	5.66891	1.60015	3.54273	0.000396001	0.00596586			MAN2A1	3.688	0	1.881	3.36	1.575	0	5.271	1.842	0	1.411	5.281	1.871	1.825	0	3.682	0	3.765	3.274	3.629	0	3.775	36.954	96.765	17.183
	ZBTB8A	2.54943	5.59308	1.57905	3.54205	0.000397026	0.00596586			DLG2	3.688	3.446	5.642	11.761	1.575	18.249	0	9.209	3.279	1.411	7.042	1.871	1.825	1.888	1.841	3.717	1.882	0	3.629	1.625	1.888	1.056	2.037	0
	KLB	2.30326	6.34599	1.79179	3.54169	0.000397567	0.00596586			SLC12A3	1.844	1.723	0	5.041	0	0	0	0	0	2.822	1.76	3.742	1.825	1.888	1.841	0	1.882	0	0	0	0	0	2.037	0
	ENC1	2.78184	5.68112	1.60452	3.54069	0.000399084	0.00597683			OLFM3	0	1.723	0	10.081	0	0	1.757	3.684	1.64	0	1.76	0	3.65	0	1.841	0	0	1.637	0	0	3.775	0	0	0
	GUCY1A2	3.7784	3.79694	1.07374	3.53619	0.000405947	0.00606768			HS2ST1	1.844	3.446	1.881	5.041	0	0	3.514	3.684	0	2.822	1.76	0	1.825	1.888	0	3.717	1.882	1.637	1.814	0	5.663	1.056	15.279	6.444
	EPHA1-AS1	5.06053	3.73432	1.05641	3.53492	0.000407892	0.00608479			CASC1	0	0	0	0	0	0	0	0	0	0	0	0	0	0	0	0	0	1.637	1.814	0	0	0	0	0
	LOC100379224	2.63622	5.61409	1.5904	3.52999	0.000415569	0.00617761			PCDHA5	0	0	0	0	0	0	0	0	0	0	0	0	0	1.888	0	0	0	0	0	0	0	0	0	0
	ZNF720	2.82091	4.27835	1.21204	3.52989	0.000415738	0.00617761			TMCC1	0	1.723	0	0	0	0	0	0	0	0	1.76	3.742	0	0	0	0	5.647	0	0	0	0	2.112	8.149	0
	LINC00869	4.64409	3.75161	1.06342	3.52788	0.000418903	0.0062125			EXOSC3	0	1.723	1.881	0	0	0	1.757	0	0	0	0	0	0	0	0	0	1.882	1.637	0	0	0	0	0	1.074
	SLC7A2	2.22727	5.4729	1.55197	3.52643	0.000421207	0.00623379			NUDT10	0	1.723	0	0	0	0	0	1.842	0	0	0	1.871	0	0	0	0	0	0	0	0	0	0	0	0
	ROPN1	1.98516	6.19834	1.75792	3.52594	0.000421977	0.00623379			FLJ34503	0	0	1.881	0	0	0	0	3.684	0	0	0	0	0	0	0	0	0	0	0	0	0	0	0	0
	FGF12	2.1573	6.37147	1.80748	3.52505	0.000423396	0.00623877			CMTM4	7.377	0	3.762	5.041	0	0	1.757	0	0	0	1.76	0	1.825	0	3.682	0	5.647	0	1.814	1.625	5.663	3.168	1.019	0
	SNAP23	3.66822	-4.26086	1.20886	-3.52471	0.000423954	0.00623877			SLMAP	9.221	3.446	1.881	0	4.724	0	1.757	5.526	0	0	0	0	3.65	5.664	1.841	5.576	0	1.637	0	0	0	29.563	58.059	9.665
	PRKAR1A	5.36209	-3.90455	1.10804	-3.52382	0.00042537	0.00624752			RSRC2	0	0	0	0	0	0	0	0	1.64	0	0	0	3.65	0	1.841	0	1.882	1.637	0	0	0	1.056	6.112	3.222
	LINC02246	3.86816	3.73675	1.06078	3.52263	0.00042729	0.00626363			RAET1E	1.844	3.446	0	5.041	1.575	0	0	0	0	0	0	0	0	3.776	0	0	3.765	0	0	0	1.888	0	0	0
	ZBTB16	3.31721	4.44063	1.2616	3.51985	0.000431796	0.00631425			ELOVL6	0	0	0	5.041	0	0	3.514	5.526	0	0	0	3.742	3.65	0	0	0	0	0	0	0	0	5.279	0	1.074
	LACC1	4.66378	3.45471	0.981598	3.51947	0.000432403	0.00631425			RNF24	0	0	7.523	8.401	0	0	1.757	0	0	0	0	0	0	0	3.682	0	0	3.274	0	0	0	12.67	15.279	4.296
	LINC00261	2.21165	5.40868	1.53719	3.51855	0.000433911	0.00632413			LOC100130207	0	0	3.762	3.36	1.575	25.548	5.271	1.842	0	4.233	3.521	1.871	3.65	3.776	1.841	1.859	0	1.637	1.814	0	0	3.168	6.112	0
	FAM157B	5.4441	3.77025	1.0725	3.51538	0.00043913	0.00638795			MRRF	3.688	3.446	0	0	0	0	0	1.842	0	0	0	0	0	0	0	0	1.882	0	1.814	0	1.888	0	9.167	3.222
	ENDOV	1.72733	5.97359	1.7005	3.51285	0.000443324	0.00643666			SAA2	1.844	0	1.881	10.081	4.724	0	5.271	1.842	0	4.233	1.76	9.355	1.825	3.776	0	3.717	3.765	3.274	1.814	1.625	1.888	0	0	0
	MAGEE1	2.02637	6.26429	1.78428	3.51081	0.000446737	0.00647386			DBX2	1.844	0	0	6.721	0	0	0	0	0	0	0	0	0	0	1.841	0	1.882	1.637	0	0	0	0	0	0
	ALDH1L2	2.00496	6.19093	1.76406	3.50949	0.000448974	0.00648375			USP9X	7.377	1.723	5.643	6.721	3.15	0	8.786	0	3.28	16.933	0	1.871	1.825	1.888	5.523	1.858	0	3.274	0	0	1.887	40.121	40.743	50.474
	BDNF	2.28422	6.39702	1.82283	3.5094	0.000449124	0.00648375			CUZD1	0	0	0	0	0	0	0	0	0	0	0	0	0	0	0	0	1.882	0	0	0	0	0	0	0
	HMGA2	1.57101	5.85534	1.66971	3.50679	0.00045354	0.00652735			LINC00508	0	0	0	0	0	0	0	0	0	0	0	0	0	1.888	0	0	1.882	0	0	0	0	0	0	0
	AK4	3.37237	5.24871	1.49681	3.50661	0.00045386	0.00652735			EXOC3L2	1.844	0	0	0	0	0	0	0	0	0	0	0	0	0	0	0	0	0	0	0	0	0	0	0
	NRIP3	1.54419	5.83988	1.66573	3.50589	0.000455081	0.00653256			GBP4	0	1.723	11.285	5.041	1.575	7.3	7.028	5.526	0	2.822	3.521	0	7.3	3.776	1.841	0	1.882	1.637	5.443	0	0	73.908	8.149	35.439
	LRP6	3.77055	5.3661	1.53132	3.50424	0.000457916	0.00655595			LINC02328	0	0	0	0	0	0	0	1.842	0	0	0	0	0	0	0	0	0	0	0	0	0	0	0	0
	GALNT5	3.51887	4.93423	1.4082	3.50394	0.000458434	0.00655595			STIM1	0	3.446	5.642	0	0	0	0	0	0	0	0	0	0	1.888	0	0	1.882	0	0	0	0	1.056	7.13	4.296
	ZNF287	2.00106	6.17694	1.76353	3.50261	0.000460728	0.0065764			SPRY2	0	0	1.881	3.36	0	0	0	0	0	9.878	0	1.871	0	3.776	0	0	0	0	0	0	1.888	1.056	1.019	0
	PPP3R1	5.18975	-3.2051	0.916373	-3.49759	0.000469484	0.00668471			HYI	0	0	0	0	0	0	0	0	0	0	0	0	0	0	0	0	0	0	0	0	0	0	3.056	0
	ZADH2	3.98107	3.5148	1.00502	3.49725	0.000470073	0.00668471			SCHIP1	0	0	1.881	0	0	0	0	0	0	0	0	1.871	0	0	0	0	0	0	0	0	0	0	0	0
	MYORG	1.88915	6.12488	1.75221	3.49553	0.000473127	0.00671275			ANAPC16	3.688	0	1.881	0	0	0	0	0	0	0	0	0	0	0	0	0	1.882	0	1.814	0	0	10.558	23.427	13.961
	TTN-AS1	3.03738	4.53134	1.29647	3.49514	0.00047381	0.00671275			C2CD2L	0	0	0	0	0	0	0	0	0	0	0	0	0	0	0	0	0	0	0	0	0	1.056	0	0
	SLC26A2	2.19298	6.33718	1.81432	3.49287	0.000477862	0.00675758			NLRC5	0	0	0	0	0	0	0	0	0	0	0	0	0	0	0	0	0	1.637	0	0	0	4.223	4.074	15.035
	WDHD1	3.33795	5.99545	1.71697	3.49188	0.000479633	0.00676327			LINC02091	1.844	0	0	0	0	0	0	0	0	0	0	0	0	0	0	0	0	0	0	0	0	0	0	0
	CD300E	5.38681	2.7727	0.794094	3.49165	0.000480043	0.00676327			LINC02015	3.688	0	0	0	0	0	0	0	0	0	0	0	1.825	0	0	0	1.882	0	0	0	0	0	0	1.074
	TCF21	1.76279	6.08001	1.74334	3.48757	0.000487423	0.00685455			ZNF865	0	0	0	0	0	0	0	0	0	0	0	0	1.825	0	0	0	0	0	0	0	0	0	0	0
	C15orf48	2.24705	6.37251	1.82972	3.48278	0.000496242	0.00696569			SNCA	1.844	13.784	3.762	23.523	6.299	0	1.757	7.368	3.279	4.233	0	1.871	14.601	3.776	0	0	1.882	0	5.443	4.875	1.888	59.127	125.286	46.179
	ADAM12	1.86587	6.13384	1.76197	3.48124	0.000499107	0.00699301			NDEL1	0	0	0	0	0	0	0	0	0	0	0	0	0	0	0	0	0	0	0	0	0	1.056	9.167	1.074
	CA12	3.21016	4.59023	1.31892	3.48029	0.000500868	0.00700478			GABARAPL2	1.844	1.723	0	0	1.575	0	0	0	1.64	0	3.521	0	0	3.776	0	0	1.882	0	0	1.625	0	60.183	75.375	15.035
	NIPA1	3.54668	3.44213	0.989456	3.47881	0.000503644	0.00703069			NBR1	5.533	1.723	1.881	10.081	0	0	0	1.842	0	5.645	0	0	0	0	0	1.859	1.882	0	3.629	0	0	30.619	29.539	26.848
	USP49	4.05281	3.35378	0.964561	3.477	0.000507067	0.0070655			PCYOX1	1.844	0	0	0	0	0	1.757	0	0	2.822	1.76	0	0	0	0	0	3.765	0	1.814	0	0	0	1.019	4.296
	RPL5	3.91223	-3.82142	1.10082	-3.47143	0.000517704	0.00720053			MKNK2	0	0	0	0	0	0	0	0	0	0	0	0	0	0	0	0	1.882	0	0	0	0	1.056	3.056	6.444
	PCARE	2.08666	6.29626	1.81428	3.4704	0.000519688	0.00720939			L2HGDH	7.377	0	3.762	16.802	0	0	3.514	12.893	0	1.411	0	0	1.825	7.553	1.841	0	9.411	1.637	1.814	0	1.888	0	3.056	0
	NT5C3A	6.38662	-3.5607	1.0261	-3.47011	0.000520236	0.00720939			BEX5	0	0	0	0	0	0	0	3.684	0	0	0	1.871	0	1.888	1.841	0	0	0	0	0	0	0	0	0
	USB1	3.66777	3.9642	1.1428	3.46885	0.000522689	0.00723022			VPS54	3.688	0	0	13.441	0	0	3.514	5.526	1.64	4.233	1.76	1.871	3.65	5.664	5.523	0	1.882	0	3.629	0	5.663	14.782	25.465	6.444
	NORAD	17.0969	-2.38802	0.688904	-3.4664	0.000527475	0.00724375			LINC02273	0	0	0	0	1.575	0	0	0	0	0	0	0	0	0	0	0	1.882	0	0	0	0	0	0	0
	BMP10	3.23129	4.54449	1.31109	3.4662	0.000527876	0.00724375			DNAJC28	0	0	0	1.68	0	0	1.757	0	0	0	0	0	0	0	3.682	0	1.882	0	0	0	1.888	0	0	0
	PAIP2	2.23414	-5.60868	1.61837	-3.46563	0.000528981	0.00724375			ISX-AS1	0	1.723	0	0	0	0	0	0	0	0	0	0	0	0	0	0	0	0	0	0	0	0	0	0
	MGAT4EP	2.0639	6.27098	1.80951	3.46557	0.00052911	0.00724375			RHOQ	1.844	1.723	1.881	1.68	0	0	3.514	7.368	0	4.233	0	0	3.65	7.553	1.841	1.859	1.882	1.637	1.814	0	0	9.503	10.186	9.665
	ADAM1A	1.92104	6.15523	1.77617	3.46544	0.000529367	0.00724375			DNAJC27	0	0	0	1.68	0	0	3.514	0	0	0	0	0	1.825	0	0	0	0	1.637	1.814	0	1.888	0	0	1.074
	ADGRF4	3.57531	5.14441	1.48449	3.46543	0.00052938	0.00724375			C3orf38	3.688	1.723	0	0	0	0	1.757	0	0	0	0	1.871	1.825	0	0	0	0	1.637	1.814	0	0	4.223	4.074	6.444
	NUTM1	1.83994	6.07965	1.75503	3.46414	0.000531936	0.00725746			KLF17	7.377	0	5.642	1.68	0	0	8.786	0	0	0	3.521	5.613	5.475	0	0	1.859	1.882	0	1.814	0	0	6.335	0	0
	ABCC9	2.14532	6.33751	1.82956	3.46396	0.00053229	0.00725746			TMLHE	0	0	0	0	0	0	0	0	0	0	5.282	0	5.475	11.329	1.841	1.859	1.882	0	3.629	1.625	0	0	12.223	3.221
	OTUD7B	7.58326	2.73523	0.78976	3.46337	0.000533449	0.00726025			CLDN16	1.844	0	1.881	0	0	0	0	1.842	0	0	0	0	0	0	0	0	0	0	0	0	0	0	6.112	0
	GNG11	9.71461	-3.60493	1.04162	-3.46088	0.000538404	0.00731461			MAPKAPK5-AS1	3.688	0	5.642	0	4.724	0	1.757	0	0	0	0	0	0	0	0	0	0	3.274	0	0	0	0	0	6.444
	RSAD2	6.57317	3.93499	1.13762	3.45897	0.000542252	0.00735376			CYB5R3	0	1.723	0	0	0	0	0	0	0	0	1.76	0	0	0	0	0	0	0	0	0	0	4.223	10.186	2.148
	MFSD1	3.43029	-4.60084	1.33468	-3.44714	0.000566545	0.00766953			FAM71F1	0	3.446	0	0	1.575	0	5.271	1.842	0	0	0	1.871	3.65	0	0	0	0	0	0	0	0	0	0	2.148
	TRIM71	3.64011	4.72931	1.37274	3.44517	0.00057069	0.00771192			DDX50	0	0	0	5.041	0	0	0	0	0	2.822	1.76	0	0	0	5.523	0	0	0	1.814	0	0	5.279	6.112	0
	LINC01554	1.86577	6.08046	1.76547	3.4441	0.000572969	0.00772898			AMDHD1	0	0	0	0	0	0	0	0	0	2.822	0	0	0	0	0	0	0	0	0	0	0	0	0	0
	PABPC1	9.09284	-3.0041	0.87312	-3.44064	0.000580335	0.00780432			HILPDA	0	0	0	3.36	0	0	0	0	0	0	0	0	0	1.888	0	0	0	0	0	0	1.888	0	0	0
	LOC101927854	2.36931	-5.2972	1.53965	-3.44052	0.000580605	0.00780432			NLRP11	0	1.723	1.881	6.721	1.575	0	0	0	0	2.822	0	0	1.825	0	0	0	3.765	0	0	0	1.888	0	0	0
	STOM	4.84364	-3.62346	1.0538	-3.43846	0.000585039	0.00785005			MRPS18C	0	0	0	0	0	0	1.757	1.842	0	0	0	0	3.65	0	0	0	0	0	0	0	0	0	0	0
	NMNAT2	1.93108	6.20321	1.80525	3.4362	0.000589931	0.00790175			KCTD9	1.844	0	0	0	0	0	1.757	3.684	0	4.233	1.76	5.613	1.825	0	9.205	0	0	0	5.443	0	3.775	6.335	10.186	0
	AMOT	2.94068	4.1483	1.20761	3.43512	0.000592295	0.00791947			SLC32A1	1.844	0	0	0	0	0	0	0	0	0	0	0	0	0	0	0	0	0	0	0	0	0	0	0
	LYRM4-AS1	1.72934	6.04485	1.76013	3.43432	0.00059405	0.00792355			FABP5	0	0	1.881	0	0	0	0	0	0	0	3.521	3.742	1.825	0	5.523	0	1.882	0	0	0	0	1.056	0	0
	NPR3	2.5638	5.61383	1.63518	3.43315	0.000596616	0.00792355			PHF5A	1.844	3.446	3.762	0	0	0	0	0	1.64	0	0	0	0	1.888	0	0	0	0	0	0	0	3.168	8.149	1.074
	NEO1	2.631	6.56725	1.91293	3.43308	0.000596765	0.00792355			FAM151B	0	0	0	0	0	0	0	0	0	0	0	0	0	5.664	0	0	0	0	0	0	0	3.168	0	0
	TMEM150C	1.85223	6.14495	1.78992	3.43308	0.000596765	0.00792355			MTHFR	0	0	0	0	0	0	0	0	0	0	0	0	0	0	0	0	0	0	1.814	0	0	0	2.037	5.37
	DCX	1.89848	6.14219	1.78977	3.43183	0.000599514	0.00794617			FRMD3	1.844	1.723	3.762	0	0	0	3.514	3.684	1.64	0	0	0	0	3.776	7.364	1.859	3.765	0	0	0	0	17.949	63.152	4.296
	FAM210A	2.90256	5.01995	1.46309	3.43107	0.000601196	0.00795461			TLR5	0	0	0	0	0	0	1.757	0	0	0	0	1.871	0	0	1.841	0	0	0	0	0	0	0	4.074	0
	ADRA1A	2.48602	6.52985	1.90397	3.42959	0.000604498	0.00798441			GNB2	0	0	0	0	0	0	0	0	0	0	0	0	0	0	0	0	0	0	0	0	0	0	3.056	0
	ERBB4	3.42239	4.59416	1.3402	3.42797	0.00060811	0.00799854			ZNF774	0	0	0	0	0	0	0	0	0	0	0	1.871	0	0	0	0	0	0	0	0	0	0	0	0
	SLC35B4	4.6749	3.42488	0.999126	3.42788	0.000608318	0.00799854			TICAM2	0	1.723	1.881	3.36	0	0	0	3.684	1.64	0	0	1.871	0	0	1.841	0	0	0	0	1.625	0	12.67	2.037	0
	HTR1F	1.86095	6.06871	1.77049	3.4277	0.000608722	0.00799854			PET100	0	0	0	0	0	0	0	0	0	0	0	0	0	0	0	0	0	0	0	0	0	4.223	0	0
	ZFP82	2.21269	5.39263	1.57466	3.42463	0.000615635	0.00806168			CNOT2	7.377	0	0	5.041	0	21.899	1.757	3.684	0	2.822	0	1.871	3.65	0	0	0	3.765	0	1.814	0	0	6.335	1.019	10.739
	PLEKHA4	2.91656	5.81693	1.69873	3.42429	0.000616404	0.00806168			LINC01975	1.844	0	0	0	0	0	0	0	0	0	0	0	0	0	0	0	1.882	0	0	0	0	0	0	0
	ERBB3	1.97776	5.23968	1.53021	3.42416	0.000616706	0.00806168			PPME1	0	0	0	0	0	0	0	0	0	0	0	0	0	0	0	0	0	0	0	0	0	0	10.186	0
	SEMA5A	2.35663	5.48081	1.60086	3.42367	0.000617806	0.00806221			CPOX	0	0	0	0	0	0	0	0	0	0	0	0	1.825	0	0	0	1.882	0	0	0	0	2.112	0	4.296
	GPR12	3.05762	4.53288	1.32667	3.41672	0.000633802	0.00825678			COL18A1	0	0	0	0	0	0	0	0	0	0	0	0	0	0	0	0	0	0	0	0	0	0	2.037	1.074
	KCNQ5	2.65568	5.66797	1.6593	3.41588	0.000635762	0.00826817			NEURL1	0	0	0	0	0	1.825	0	0	0	0	0	0	0	0	0	0	0	0	0	0	0	0	0	0
	F5	1.74862	6.01183	1.76086	3.41414	0.000639844	0.00829292			PSME3	5.533	0	0	3.36	3.15	0	0	0	0	9.878	0	0	0	0	0	1.859	1.882	0	1.814	0	0	8.447	10.186	8.591
	VSTM2A	2.22075	6.42662	1.88236	3.41414	0.000639845	0.00829292			IPO9	3.688	12.061	7.523	10.081	1.575	5.475	7.028	1.842	3.279	0	7.042	5.613	7.3	1.888	0	5.576	3.765	6.547	0	0	5.663	0	4.074	15.035
	PEX5L	4.47371	4.06766	1.19194	3.41263	0.000643399	0.00830844			CHRM2	0	0	0	0	0	0	3.514	0	1.64	0	0	0	0	0	0	1.859	7.529	1.637	0	0	0	0	0	0
	CHL1	3.02729	4.99675	1.46425	3.4125	0.000643698	0.00830844			SCARNA7	5.533	0	0	0	0	0	0	0	0	15.522	0	0	0	0	0	0	0	1.637	0	0	0	0	0	9.665
	PAWR	4.15322	2.94136	0.862004	3.41224	0.000644319	0.00830844			DOCK1	1.844	5.169	0	0	0	0	0	3.684	0	0	0	0	0	0	0	0	0	0	0	0	0	8.447	9.167	2.148
	SERINC5	1.68324	5.96238	1.74881	3.40939	0.000651093	0.00838158			MTNR1A	0	0	1.881	0	0	0	0	0	0	0	0	0	0	0	0	0	0	0	0	0	1.888	0	2.037	0
	BTBD11	2.70129	6.67465	1.95804	3.40885	0.000652382	0.00838399			EXOC5	9.221	0	7.523	6.721	3.15	0	0	1.842	0	0	1.76	3.742	3.65	0	1.841	5.576	7.529	6.547	0	0	0	13.726	44.818	32.218
	MAP9	2.93755	4.94632	1.45406	3.40174	0.000669587	0.00859059			RRAGA	0	3.446	0	0	0	0	0	0	0	0	0	0	0	0	0	0	0	0	0	0	0	8.447	0	0
	OPN5	1.99915	6.17912	1.8175	3.39979	0.000674372	0.00863533			LOC100996251	5.533	1.723	0	0	0	14.599	0	9.209	0	0	1.76	0	0	3.776	3.682	1.859	7.529	6.547	3.629	0	0	0	0	0
	SYT13	1.7875	5.97667	1.75816	3.3994	0.000675345	0.00863533			ADK	0	0	0	0	0	0	0	0	0	0	0	1.871	0	0	0	3.717	0	1.637	0	0	0	7.391	8.149	1.074
	FLRT3	2.16821	6.38979	1.8801	3.39864	0.000677215	0.00864472			LINC02155	1.844	0	0	0	0	0	0	0	0	0	0	0	0	0	0	3.717	0	0	0	0	0	0	0	0
	JRKL	3.00042	4.96729	1.46257	3.39626	0.000683125	0.00868325			PABPC1	11.065	6.892	0	8.401	3.15	12.774	5.271	7.368	3.279	21.167	0	1.871	0	0	0	1.859	3.765	3.274	3.629	1.625	0	162.599	263.813	231.967
	GAPDH	3.14544	-4.53599	1.3356	-3.39621	0.000683268	0.00868325			ZNF846	0	0	0	0	0	0	0	1.842	0	0	0	0	1.825	0	0	0	0	1.637	1.814	0	0	0	0	6.444
	ZNF483	7.00747	3.01344	0.887335	3.39605	0.000683658	0.00868325			ZNF12	0	0	7.523	0	0	3.65	1.757	1.842	0	0	0	0	0	0	1.841	1.859	0	1.637	1.814	0	3.775	5.279	15.279	17.183
	FLT1	3.83111	3.93703	1.15972	3.3948	0.0006868	0.0086928			DSCAML1	1.844	0	0	10.081	0	0	0	0	0	0	0	0	0	0	0	0	0	0	1.814	0	0	0	0	0
	LINC00997	1.97855	6.18137	1.82095	3.39459	0.00068732	0.0086928			HEPACAM	0	0	0	0	0	0	0	1.842	0	1.411	0	0	0	0	0	0	0	0	0	0	0	0	0	0
	LOC101927377	1.69694	5.96126	1.75661	3.39362	0.00068975	0.0086928			SLC12A5-AS1	0	0	1.881	0	0	0	0	0	0	0	0	0	0	0	0	0	0	0	0	0	0	0	0	0
	LINC00476	2.0114	6.23063	1.83612	3.39336	0.00069041	0.0086928			PNRC1	5.533	5.169	1.881	6.721	9.449	0	1.757	1.842	0	5.645	3.521	0	0	0	0	0	0	8.184	0	0	1.888	48.568	56.022	82.692
	KIF4B	1.65832	5.91919	1.7444	3.39326	0.000690672	0.0086928			PIAS3	0	0	0	0	0	0	0	0	1.64	0	0	0	0	0	0	0	0	0	0	0	0	2.112	0	2.148
	ADAMTSL3	2.18288	6.37066	1.87758	3.39302	0.000691265	0.0086928			RASL12	1.844	0	0	0	0	0	0	0	0	0	0	0	0	0	0	0	0	0	0	0	0	0	0	0
	WISP1	1.89507	6.13677	1.80897	3.39241	0.000692806	0.00869781			TRIM49B	0	0	1.881	0	0	0	0	0	0	0	0	0	0	0	0	0	0	0	0	0	0	0	0	0
	MOB1B	7.77748	-2.87135	0.846566	-3.39177	0.000694436	0.00870391			STUM	0	0	1.881	0	1.575	0	0	1.842	0	0	0	3.742	3.65	0	0	0	1.882	0	1.814	0	0	0	0	0
	MYPN	2.16099	5.35593	1.58053	3.38869	0.000702262	0.00878752			ARF5	0	0	0	0	0	0	0	0	0	0	0	0	0	0	0	0	0	0	0	0	0	4.223	1.019	5.37
	NUDT16	7.75848	2.88199	0.850811	3.38734	0.000705726	0.00881636			RGSL1	0	0	0	0	0	0	0	0	0	0	0	0	1.825	0	0	0	1.882	0	0	0	0	0	0	0
	PLN	2.05068	6.22867	1.84057	3.38411	0.000714099	0.00890633			LOC101929470	0	0	0	0	0	0	0	0	0	0	0	0	0	0	0	0	0	0	0	0	0	0	4.074	0
	MYEF2	2.96864	4.46685	1.32073	3.38211	0.00071931	0.00894635			KIAA1656	0	0	0	1.68	0	0	0	0	0	0	0	0	0	0	0	0	0	0	1.814	0	0	2.112	0	0
	UNC13A	3.15507	5.10274	1.509	3.38153	0.000720836	0.00894635			SPATA22	0	0	0	0	0	0	0	1.842	0	0	0	0	3.65	0	0	0	1.882	0	0	0	0	0	0	0
	SLC15A2	1.37433	5.72413	1.69298	3.38109	0.000721985	0.00894635			CLSTN3	0	0	0	0	0	0	0	0	0	0	0	0	0	0	0	0	0	0	0	0	1.888	0	0	0
	CHST11	4.08783	3.77357	1.1161	3.38104	0.000722114	0.00894635			PHF14	1.844	0	1.881	11.761	0	0	0	9.209	1.64	0	1.76	1.871	1.825	15.105	0	5.576	1.882	8.184	1.814	0	3.775	2.112	6.112	1.074
	JAG1	1.95843	6.15947	1.82199	3.38063	0.000723187	0.00894635			B3GNT9	0	0	0	0	0	0	0	0	0	0	0	0	0	0	0	0	0	0	0	0	1.888	0	0	0
	SLC5A3	4.82641	3.52587	1.0435	3.3789	0.000727765	0.00897753			PRIM2	0	0	0	0	0	0	1.757	3.684	0	0	0	0	0	0	0	0	0	1.637	0	0	0	0	1.019	0
	PCDH15	4.39611	3.61284	1.06927	3.37879	0.000728067	0.00897753			ZBTB21	3.688	3.446	5.642	18.482	3.15	0	14.057	1.842	1.64	0	3.521	1.871	3.65	5.664	12.887	3.717	3.765	6.547	3.629	0	1.888	3.168	2.037	3.222
	ACKR4	1.92353	6.16816	1.82584	3.37825	0.000729485	0.00898046			FAM53B	0	0	0	0	0	0	0	0	0	0	0	0	1.825	0	0	0	0	0	0	0	0	7.391	5.093	10.739
	PLGLB1	2.11278	6.26316	1.85441	3.37744	0.000731642	0.00899246			LOC100134868	1.844	1.723	1.881	10.081	0	0	1.757	7.368	0	4.233	0	13.097	3.65	11.329	0	5.576	7.529	3.274	1.814	0	1.888	0	0	1.074
	WDR1	1.96806	-4.84817	1.43688	-3.37409	0.000740607	0.00908796			TMOD3	1.844	1.723	0	6.721	0	0	3.514	1.842	0	2.822	1.76	1.871	1.825	1.888	1.841	3.717	1.882	1.637	1.814	0	1.888	70.741	84.542	19.331
	IRF6	3.097	4.06181	1.20425	3.37291	0.000743788	0.00911231			LOC101927550	5.533	1.723	0	0	0	0	0	1.842	0	0	0	0	0	0	0	0	0	0	0	0	0	0	0	0
	PF4	10.6582	-4.88304	1.45048	-3.3665	0.000761287	0.00931169			ABCF3	0	0	0	0	0	0	0	0	0	0	0	0	0	0	0	0	0	0	0	0	0	2.112	0	1.074
	PCDH19	3.08424	4.78185	1.42124	3.36457	0.00076664	0.00936211			FAM155A	5.533	0	1.881	0	0	0	0	5.526	1.64	1.411	0	5.613	0	7.553	0	3.717	3.765	0	1.814	0	0	1.056	4.074	0
	SCN3B	2.67895	4.86235	1.44711	3.36004	0.00077932	0.00950171			CCDC186	3.688	1.723	1.881	5.04	1.575	0	0	5.526	0	12.7	0	0	0	7.552	0	0	7.529	3.274	7.258	0	1.888	14.782	2.037	7.517
	DNAL1	3.70191	3.59897	1.07145	3.35898	0.000782297	0.00952274			AGL	0	0	0	0	0	0	0	0	1.64	0	0	0	1.825	0	0	0	1.882	0	0	0	0	6.335	3.056	0
	CLMN	3.90815	4.39406	1.30844	3.35823	0.000784432	0.00953348			CEP70	3.688	1.723	0	0	0	0	0	0	0	0	0	0	1.825	3.776	0	0	0	1.637	3.629	0	0	7.391	37.688	2.148
	TRMT5	2.01749	6.20683	1.8489	3.35705	0.000787791	0.00955903			STK11IP	0	0	0	0	0	0	0	0	0	0	0	1.871	1.825	0	0	0	0	0	0	0	0	1.056	0	3.222
	SOX4	2.60082	5.59667	1.66753	3.35627	0.000790022	0.0095614			GSK3A	0	0	0	0	0	0	0	0	0	0	0	0	0	0	0	0	0	0	0	0	0	0	1.019	7.517
	RPL23	3.12733	-3.72065	1.10862	-3.3561	0.0007905	0.0095614			RDX	1.844	0	0	3.36	1.575	12.774	1.757	3.684	3.279	0	0	0	3.65	1.888	0	0	1.882	4.91	3.629	3.25	0	2.112	9.167	7.517
	SMIM10L1	7.65052	3.08859	0.920979	3.3536	0.000797686	0.00963301			ALDH16A1	0	0	0	0	0	0	0	0	0	0	0	0	0	0	0	0	0	0	0	0	0	1.056	0	0
	FAM71F2	1.96004	6.20046	1.85114	3.34954	0.000809465	0.00975976			MKLN1-AS	1.844	0	0	0	0	0	0	0	0	0	0	0	0	0	0	0	0	0	1.814	0	0	0	0	0
	PCLO	4.24747	4.01401	1.19862	3.34887	0.00081142	0.00976786			NDUFAF4P1	0	0	0	5.041	0	0	0	0	0	0	0	3.742	0	3.776	0	5.576	1.882	1.637	0	0	3.775	0	0	0
	COL6A4P2	2.3023	5.47506	1.63569	3.34724	0.000816196	0.00980982			CNOT6L	7.377	1.723	7.523	11.761	0	0	10.542	12.893	4.918	26.811	1.76	13.096	16.425	5.664	3.681	0	9.411	4.91	5.443	0	11.325	84.467	57.041	54.77
	LOC101929577	1.55955	5.86074	1.75121	3.34667	0.000817879	0.00981455			PWAR6	1.844	0	0	1.68	0	0	0	1.842	0	0	0	1.871	0	0	0	0	5.647	0	1.814	0	0	0	2.037	0
	NSG1	3.13729	3.74997	1.12089	3.34552	0.000821281	0.00981941			EIF3H	7.377	5.169	0	0	0	0	3.514	1.842	0	0	0	0	0	0	0	0	1.882	1.637	0	0	7.551	25.34	29.539	7.517
	RPS14	2.02472	-5.12561	1.53221	-3.34523	0.000822144	0.00981941			ZNF529-AS1	0	0	0	0	0	0	0	0	0	0	0	0	0	0	0	0	0	0	0	0	0	0	0	2.148
	ZNF804A	1.71864	5.97065	1.78483	3.34523	0.000822157	0.00981941			ETV3L	1.844	0	0	0	0	0	0	0	0	0	0	0	0	0	0	1.859	0	0	0	0	1.888	0	0	0
	RORB	2.46921	5.53683	1.65578	3.34394	0.00082598	0.00984962			GJA8	3.688	0	0	0	0	0	0	1.842	0	0	0	0	0	0	0	0	0	0	0	0	0	3.168	0	0
	ZNF449	2.89185	5.81671	1.73998	3.34297	0.000828876	0.00986869			ALKBH6	0	0	0	1.68	0	0	0	0	0	0	0	0	0	0	0	0	0	0	0	0	0	2.112	0	0
	STAC	2.85387	5.75267	1.72115	3.34234	0.000830754	0.00987559			FKBP3	0	0	0	0	0	0	1.757	0	0	0	0	0	0	0	0	0	0	0	0	0	1.888	5.279	10.186	0
	GLYATL3	2.43307	5.56995	1.66677	3.34176	0.000832498	0.00988089			SCGB1B2P	0	0	0	0	0	0	0	0	0	0	0	0	0	0	0	0	0	0	1.814	0	0	0	0	0
	PRTG	3.66176	4.7116	1.41011	3.34131	0.000833839	0.00988138			ELMOD1	5.533	0	0	0	0	0	0	1.842	0	0	0	0	0	0	0	0	0	0	0	0	0	0	0	0
	RXFP1	2.45113	4.75234	1.42302	3.33963	0.000838904	0.00991874			LOC100996325	3.688	0	0	0	0	0	0	0	0	0	0	0	0	0	0	1.859	0	0	0	0	0	0	0	0
	MAGI1	2.73041	4.89949	1.46718	3.3394	0.000839599	0.00991874			FGF14-AS2	1.844	0	0	0	0	0	0	0	0	0	0	1.871	0	0	0	0	0	0	0	0	3.775	0	0	0
	EMC3	3.4316	-4.06736	1.21824	-3.33873	0.000841626	0.00992728			RPARP-AS1	0	0	0	0	0	0	0	0	0	0	0	0	0	0	0	0	0	0	0	0	1.888	1.056	0	0
	LINC02275	1.86974	6.09084	1.82477	3.33786	0.000844268	0.00994301			LIMK1	3.688	0	0	0	0	0	0	0	0	0	0	0	0	0	0	0	0	0	0	0	0	0	0	1.074
	LOC101409256	1.84655	6.10438	1.82948	3.33667	0.000847885	0.00995852			EIF3I	1.844	0	0	0	0	0	0	0	0	0	0	0	0	0	0	0	0	0	0	1.625	0	23.228	8.149	13.961
	TMEM30B	2.93053	4.83581	1.44934	3.33657	0.000848202	0.00995852			PDE4A	1.844	0	0	0	0	0	0	0	0	0	0	0	0	0	0	0	0	0	0	0	0	0	3.056	0
	NEUROD4	2.46153	5.50443	1.65199	3.33199	0.000862261	0.010108			STON1-GTF2A1L	0	0	0	0	0	0	0	0	0	0	0	0	0	0	1.841	0	3.141	0	0	0	0	0	0	0
	COX10-AS1	1.84596	6.11051	1.8343	3.33125	0.000864562	0.0101194			ATP10D	1.844	0	0	0	0	0	0	7.368	0	0	1.76	0	0	0	0	3.717	3.765	3.274	1.814	0	0	0	3.056	6.444
	BEND6	3.71137	3.66412	1.1005	3.32952	0.000869959	0.0101592			DUXB	1.844	0	0	0	0	0	0	0	0	0	0	0	0	0	0	0	0	0	0	0	0	0	0	0
	VAX1	2.16574	6.29504	1.8908	3.3293	0.000870633	0.0101592			GOLGA8CP	0	0	0	0	0	0	0	0	0	0	0	0	0	0	0	0	0	0	0	0	0	1.219	0	0
	CASC15	3.15648	4.24143	1.27453	3.32785	0.000875198	0.0101935			DDX6	9.221	6.892	7.523	25.203	9.449	0	5.271	7.368	1.64	12.7	3.521	0	3.65	5.664	5.523	0	11.294	3.274	5.443	1.625	16.989	64.406	132.416	69.805
	LINC00701	1.58891	5.88302	1.76834	3.32685	0.000878333	0.0101935			DUOXA1	0	0	0	0	0	0	0	0	0	0	0	1.871	0	0	0	0	1.882	0	0	0	0	0	0	0
	CCDC141	2.86992	4.03984	1.21435	3.32674	0.000878683	0.0101935			GGT8P	0	0	0	1.68	0	0	0	3.684	1.64	0	0	0	0	1.888	0	0	3.765	0	0	0	1.888	0	0	5.37
	AP1S2	2.58626	-5.09037	1.53017	-3.32666	0.000878937	0.0101935			CXCL2	0	0	0	0	0	20.074	0	1.842	1.64	9.878	1.76	0	0	0	3.682	0	0	3.274	0	0	0	0	0	0
	PTGS1	4.57328	-3.7016	1.11303	-3.3257	0.000881964	0.0102131			S1PR3	0	0	0	0	0	0	0	1.842	0	0	0	0	0	1.888	0	0	0	0	0	0	0	0	1.019	0
	44446	6.41008	-3.50875	1.05557	-3.32403	0.000887274	0.0102237			SLC35D2	0	0	0	0	0	0	0	0	0	0	0	0	0	0	0	0	1.882	0	0	0	0	7.391	21.39	0
	CENPF	3.78177	3.53608	1.06385	3.32387	0.00088779	0.0102237			ZNF860	0	5.169	0	3.36	0	0	0	1.842	0	0	1.76	0	3.65	7.553	3.682	0	0	1.637	0	0	0	0	0	0
	CPB2-AS1	1.69634	5.95608	1.79194	3.32381	0.000887972	0.0102237			SLC37A1	1.844	0	1.881	0	0	0	0	0	0	0	0	0	0	0	0	0	0	0	0	0	0	5.279	5.093	1.074
	LOC729291	2.27456	5.43859	1.6363	3.32372	0.000888256	0.0102237			LOC100287049	0	0	0	0	0	0	0	0	0	0	0	0	0	0	0	0	0	0	0	0	0	2.112	0	0
	LOC646548	1.77127	6.03321	1.81656	3.32122	0.000896235	0.0102999			GGA1	0	0	0	0	0	0	0	0	0	0	0	0	0	0	0	0	0	0	0	0	0	0	0	6.444
	MIR2052HG	1.69425	5.94472	1.79179	3.31776	0.00090744	0.010413			PPP5D1	0	0	0	0	0	0	0	5.526	0	0	0	1.871	0	0	0	0	1.882	0	0	0	0	0	0	0
	GRIA4	2.62061	4.29352	1.29432	3.3172	0.00090925	0.010418			STK36	5.533	0	0	0	0	0	0	0	0	0	0	0	1.825	3.776	0	0	0	1.637	0	0	0	0	0	0
	RAPGEF4-AS1	2.07574	5.3666	1.6186	3.31558	0.000914527	0.0104627			FCER2	0	0	0	0	0	0	0	0	0	0	0	0	0	0	0	0	0	0	0	0	0	0	2.037	4.296
	NOVA2	1.82017	6.07729	1.83327	3.315	0.000916437	0.0104688			HMGCR	1.844	0	3.762	1.68	0	0	0	1.842	0	1.411	1.76	3.742	0	0	9.205	0	0	0	1.814	0	1.888	0	5.093	9.665
	SEMA6A	1.57344	5.80621	1.75212	3.31382	0.000920298	0.010488			GPR151	0	0	0	0	0	0	0	1.842	1.64	0	1.76	0	0	0	0	0	1.882	0	0	0	0	1.056	0	0
	LSP1P5	2.17638	6.25698	1.88825	3.31365	0.000920873	0.010488			CD82	0	0	0	0	0	0	0	0	0	0	0	0	0	0	0	0	0	0	0	0	0	2.112	1.019	0
	NBPF8	1.605	5.94218	1.79386	3.3125	0.000924646	0.0105153			BAZ1B	0	0	0	0	3.15	0	3.514	1.842	0	0	1.76	0	0	0	3.682	0	1.882	0	0	0	3.775	0	1.019	25.774
	CBX1	4.4331	2.82128	0.851921	3.31166	0.000927428	0.0105228			RNASE9	0	0	0	0	0	0	1.757	0	1.64	0	0	0	3.65	0	0	0	0	0	1.814	0	0	0	0	0
	EIF4B	8.01806	-2.44802	0.739328	-3.31114	0.000929171	0.0105228			NANS	0	0	0	0	0	0	0	0	0	0	0	0	0	0	0	0	0	0	0	0	0	0	5.093	0
	ADIPOQ-AS1	1.88124	6.06175	1.83076	3.31105	0.000929462	0.0105228			LINC00517	0	3.446	0	3.36	0	0	1.757	5.526	0	0	1.76	3.742	0	0	3.682	0	1.882	0	0	0	0	0	1.019	0
	C10orf25	2.31341	5.4504	1.64645	3.3104	0.00093164	0.0105318			ARSF	1.844	0	0	0	0	0	0	0	0	0	0	0	0	0	0	0	0	0	0	0	0	0	0	0
	HPCAL4	2.68839	5.67896	1.71577	3.30986	0.000933417	0.0105339			LOC283045	1.844	0	0	1.68	0	0	0	1.842	0	0	0	0	0	0	0	0	1.882	3.274	0	0	0	0	0	0
	PEG3	2.67232	5.66619	1.71224	3.30924	0.000935512	0.0105339			EPCAM	0	0	0	0	0	0	0	1.842	0	0	0	0	7.3	0	0	0	0	0	0	0	0	0	0	0
	PAPOLB	3.31655	4.6468	1.40425	3.3091	0.000935977	0.0105339			TNFRSF11A	1.844	0	1.881	0	0	0	3.514	3.684	3.279	0	0	0	1.825	0	0	0	3.765	0	0	0	3.775	0	4.074	0
	PTPRA	2.45526	-4.48763	1.35636	-3.30859	0.000937682	0.0105375			BMPER	1.844	0	1.881	1.68	1.575	0	3.514	1.842	0	0	0	1.871	3.65	0	0	0	5.647	0	0	1.625	0	3.168	0	2.148
	AMER2	1.67728	5.99372	1.81215	3.30751	0.000941283	0.0105398			PYURF	0.922	0	2.821	0	0	0	0	0.921	0	1.411	0	0	0.913	0	0	0	0	0.818	0	0	0.944	3.168	5.093	6.444
	ACVR2B	5.13661	3.00596	0.908858	3.3074	0.000941649	0.0105398			LOC641746	3.688	0	1.881	0	0	0	0	5.526	0	0	0	0	1.825	1.888	0	1.859	0	0	5.443	0	0	0	0	0
	FGF7P3	3.76963	4.34013	1.31229	3.30729	0.000942039	0.0105398			SMIM8	1.844	1.723	0	0	1.575	0	0	0	0	0	0	0	0	0	0	3.717	1.882	1.637	0	1.625	0	6.335	0	0
	VSTM4	2.09533	6.18014	1.86939	3.30596	0.000946523	0.010572			ZUP1	0	1.723	0	0	0	0	3.514	0	0	0	0	0	0	0	0	3.717	0	1.637	0	0	0	10.558	4.074	2.148
	MIA3	3.38725	3.934	1.1901	3.30561	0.000947704	0.010572			PRORSD1P	0	1.723	0	0	0	0	0	0	0	0	1.76	0	1.825	0	0	1.859	1.882	0	0	0	0	0	0	0
	CMPK1	6.26507	-3.73715	1.13137	-3.30321	0.000955842	0.0106472			ENTR1	0	0	1.881	0	0	0	0	0	0	0	0	0	0	0	0	0	0	0	0	0	0	0	0	2.148
	FAM186A	2.03714	6.23978	1.88942	3.30249	0.000958294	0.0106589			EFNA5	3.688	1.723	0	1.68	0	0	7.028	3.684	0	0	14.084	3.742	7.3	0	1.841	1.859	3.765	0	0	1.625	1.888	0	0	2.148
	TPD52L3	2.21242	5.40127	1.63585	3.30181	0.000960638	0.0106694			MIR570HG	0	0	0	0	0	0	0	0	0	1.411	0	0	0	0	0	0	0	0	0	0	0	0	5.093	1.074
	DCLK1	5.02216	3.14986	0.955611	3.29618	0.000980101	0.0108697			NAP1L5	0	0	0	1.68	0	0	0	0	0	0	0	0	3.65	3.776	0	0	0	0	0	0	0	0	0	0
	LOC440896	3.17522	4.80469	1.45842	3.29444	0.000986172	0.0109211			LOC642648	0	0	3.762	6.721	1.575	0	0	0	0	0	0	0	0	0	1.841	0	1.882	1.637	0	0	0	0	0	0
	LCP1	10.4499	-2.93602	0.891418	-3.29365	0.00098895	0.0109356			DDX59	7.377	0	0	0	0	0	0	0	0	0	1.76	0	0	3.776	0	1.859	1.882	0	0	1.625	1.888	1.056	6.112	5.37
	GABRB2	2.25994	5.43915	1.65177	3.29292	0.000991541	0.0109356			VAMP8	0	0	0	0	0	0	0	0	0	0	0	0	0	0	0	0	0	0	0	0	0	4.223	4.074	4.296
	LINC00607	2.88506	4.41756	1.34156	3.29285	0.000991791	0.0109356			ZNF589	1.844	0	1.881	0	1.575	0	0	1.842	0	4.233	0	7.484	0	0	0	0	0	0	0	0	1.888	0	0	0
	HGF	2.11517	5.30195	1.61058	3.29195	0.000994948	0.0109545			NSFP1	0	0	0	0	0	0	0	0	0	0	0	0	0	0	0	0	0	0	1.814	0	0	0	3.404	0
	GREM1	3.68858	3.55435	1.08021	3.29042	0.00100036	0.0109982			LINC02294	0	0	0	0	0	0	0	0	0	0	0	0	0	0	0	0	1.882	0	0	0	0	0	0	0
	MZF1-AS1	1.60293	5.93417	1.80449	3.28856	0.001007	0.0110552			JAKMIP2-AS1	0	1.723	0	0	0	0	0	1.842	0	0	0	0	0	0	0	0	0	0	0	0	0	0	0	0
	TRPC5	2.12803	6.30815	1.91894	3.2873	0.00101152	0.0110888			GPATCH3	0	0	0	0	0	0	0	0	0	0	0	0	0	0	0	0	0	0	0	0	0	0	0	5.37
	SLC4A8	5.38421	3.52002	1.07113	3.28628	0.00101521	0.0110952			DENND3	1.844	0	0	0	0	0	0	0	0	0	0	1.871	0	0	0	0	1.882	0	0	0	0	0	6.112	0
	NCR3LG1	1.55159	5.83857	1.77665	3.28628	0.00101522	0.0110952			TAF11	1.844	0	0	3.36	0	0	1.757	0	0	0	0	0	0	0	0	0	1.882	1.637	1.814	0	0	6.335	2.037	0
	ABCG2	2.66963	6.64756	2.02304	3.28593	0.00101648	0.0110952			TMEM150A	0	0	1.881	0	0	0	0	0	0	0	0	0	0	0	0	0	0	0	0	0	0	3.168	0	0
	SLC14A2-AS1	2.13594	6.30695	1.92087	3.28337	0.00102573	0.0111801			KCNA7	9.221	3.446	3.762	0	1.575	0	0	3.684	0	5.645	3.521	1.871	5.475	0	1.841	1.859	5.647	0	3.629	0	3.775	0	0	0
	BEND3P3	3.31445	3.57935	1.09042	3.28255	0.00102872	0.0111967			LINC00276	7.377	3.446	1.881	0	0	0	0	0	0	0	0	1.871	0	3.776	0	0	3.765	0	0	0	0	0	0	0
	YWHAH	2.27857	-4.87244	1.48505	-3.281	0.0010344	0.0112424			ZNRF3-AS1	5.533	0	1.881	0	0	0	1.757	0	0	0	0	0	0	0	1.841	0	1.882	0	0	0	0	0	0	0
	USP46	1.59721	5.93481	1.80917	3.28041	0.00103656	0.0112498			LOC101928389	3.688	0	0	0	0	0	0	0	0	0	0	0	0	0	0	0	1.882	0	1.814	0	0	0	0	0
	KCNK10	2.62105	4.82234	1.47037	3.27968	0.00103924	0.0112629			OR7C1	0	0	0	0	0	0	0	0	0	0	0	0	0	0	0	0	0	3.274	0	0	0	0	0	0
	HTR1B	1.71718	6.01373	1.83452	3.27809	0.00104511	0.0112937			SPATA16	3.688	0	0	3.36	0	0	0	0	0	0	0	3.742	0	3.776	1.841	0	0	0	0	0	0	0	0	0
	TREM1	1.97626	6.17816	1.88472	3.27802	0.00104536	0.0112937			MED6	0	0	0	0	0	0	0	0	0	4.233	0	1.871	1.825	0	1.841	0	1.882	0	0	0	0	2.112	2.037	3.222
	PPP2R5E	6.89942	2.94841	0.899534	3.27771	0.00104654	0.0112937			RNF165	1.844	0	3.762	0	0	0	0	3.684	1.64	0	10.563	0	1.825	3.776	0	9.293	0	0	0	0	1.888	3.168	4.074	0
	DNM3	5.14891	-3.1767	0.96962	-3.27623	0.00105204	0.011337			CFAP97D1	0	0	0	0	0	0	1.757	0	0	0	1.76	0	0	1.888	1.841	0	0	0	0	0	0	0	0	0
	TAGLN2	6.05272	-6.24747	1.90783	-3.27464	0.00105795	0.0113846			UGT2B15	0	0	0	0	0	0	0	1.842	0	0	0	0	0	0	0	0	0	0	1.814	0	0	0	0	0
	CACNA2D4	1.82019	6.03136	1.84333	3.272	0.00106791	0.0114755			ELMOD3	0	0	0	0	0	0	0	0	0	0	0	0	0	0	0	0	0	0	0	0	0	1.056	0	0
	EYS	2.65978	4.82139	1.47496	3.26883	0.00107993	0.0115883			SETX	5.533	3.447	1.881	11.762	0	20.073	10.542	1.842	0	7.057	0	1.871	1.825	3.776	1.841	3.718	7.529	3.274	9.073	0	1.888	40.121	57.04	75.174
	LOC101927070	1.63209	5.94729	1.82011	3.26755	0.00108483	0.011622			TACC3	0	0	0	0	0	0	0	0	0	0	0	0	0	0	0	0	0	0	0	0	0	1.056	4.074	0
	THRB	4.73519	2.62746	0.804191	3.26721	0.00108612	0.011622			PSMD6-AS2	0	0	3.762	0	0	0	0	3.684	1.64	0	0	1.871	3.65	0	0	1.859	1.882	1.637	1.814	0	0	0	0	0
	USP27X	2.91757	3.89317	1.19186	3.26648	0.00108895	0.0116358			NGB	3.688	0	0	0	0	0	0	0	0	0	0	0	0	0	0	0	0	0	0	0	0	0	0	0
	LINC01415	3.99388	3.41527	1.0459	3.26539	0.00109314	0.011638			FAM181B	0	0	1.881	0	0	0	0	1.842	0	0	0	3.742	0	0	0	0	0	0	0	0	0	0	0	0
	GOLGA6L6	8.39517	3.21522	0.984659	3.26531	0.00109344	0.011638			UQCR11	0	0	1.881	0	0	0	0	0	0	0	0	0	0	1.888	0	0	1.882	0	0	0	0	9.503	14.26	1.074
	TRDMT1	5.14045	3.58594	1.09829	3.26502	0.00109455	0.011638			CTCF	0	1.723	3.762	0	3.15	0	0	3.684	0	0	0	0	0	0	1.841	0	1.882	0	0	0	0	10.558	43.799	3.222
	LEPROT	3.2663	-3.39382	1.0395	-3.26484	0.00109527	0.011638			SRR	0	0	0	0	0	0	0	5.526	0	0	0	0	1.825	0	0	0	0	0	0	0	1.888	0	1.019	2.148
	FAM160A1	4.17406	3.2807	1.00512	3.264	0.00109851	0.0116562			FUT8-AS1	0	0	0	0	0	0	1.757	0	0	0	0	0	0	0	1.841	0	1.882	0	0	0	0	0	0	0
	TET1	3.73156	3.76326	1.15371	3.26187	0.00110678	0.0117115			TTC3-AS1	0	0	0	0	0	0	0	0	0	0	0	0	0	0	0	1.859	0	0	0	0	1.888	0	0	0
	HAPLN1	1.89135	6.06234	1.85855	3.26187	0.0011068	0.0117115			GAS2L1	0	0	0	0	0	0	0	0	0	0	0	0	0	0	0	0	0	0	0	0	0	6.335	0	0
	ARHGAP20	2.73493	5.68135	1.74404	3.25757	0.0011237	0.011866			VRK1	0	0	0	0	1.575	0	1.757	3.684	1.64	5.645	0	0	0	0	0	0	1.882	0	3.629	0	1.888	16.893	21.39	4.296
	ASB4	3.46932	4.34503	1.33391	3.25736	0.00112452	0.011866			URB1	3.688	1.723	1.881	0	1.575	0	0	3.684	0	0	0	0	0	0	0	3.717	0	0	0	0	0	0	4.074	4.296
	RPP30	3.70761	4.42402	1.35871	3.25605	0.00112972	0.0118854			TMEM11	0	0	0	0	0	0	0	0	0	0	0	0	0	0	0	0	0	0	0	0	0	0	0	2.148
	ADD3	4.35442	-2.96146	0.909603	-3.25577	0.00113086	0.0118854			TAP1	0	0	0	0	0	0	0	0	0	0	0	0	0	0	0	0	0	0	0	0	0	1.056	4.074	3.222
	ADCY5	1.42731	5.75374	1.76738	3.25551	0.00113188	0.0118854			OR6K2	0	0	0	0	0	0	0	0	0	0	0	0	0	0	0	0	0	1.637	0	0	0	0	0	0
	TMEM136	1.7548	6.00164	1.84364	3.25533	0.00113261	0.0118854			PGM5P4	0	0	1.881	0	0	0	0	1.842	0	0	0	0	0	0	0	0	0	0	0	0	0	0	0	0
	LGI2	4.04917	3.94021	1.21135	3.25274	0.00114297	0.0119772			RBM14	1.844	0	3.762	0	3.15	0	0	0	0	0	3.521	0	0	1.888	0	0	3.765	6.547	7.258	0	3.775	0	2.037	0
	RAB3C	3.76592	3.32128	1.0213	3.252	0.00114596	0.0119772			MLLT1	0	0	0	0	0	0	0	0	0	0	0	0	0	0	0	0	0	0	0	0	0	0	1.019	0
	CHMP1B2P	1.53068	5.87452	1.80645	3.25197	0.00114608	0.0119772			COPS5	0	1.723	0	0	0	0	0	0	0	0	0	0	0	0	0	0	0	0	0	0	0	10.558	0	9.665
	SKAP2	3.25511	-4.01905	1.23628	-3.25093	0.0011503	0.0120048			FAM131B	0	0	1.881	0	0	0	0	0	0	0	1.76	0	1.825	0	0	0	0	1.637	0	0	0	0	0	2.148
	OTUD6B-AS1	5.13487	3.26377	1.00412	3.25038	0.0011525	0.0120113			LOC644936	0	0	1.881	0	0	0	0	0	0	0	1.76	0	0	0	0	0	0	0	0	0	0	0	0	0
	SCN8A	1.57223	5.87158	1.80752	3.24842	0.00116046	0.0120777			CCNJL	5.533	0	0	0	0	0	0	0	1.64	0	0	0	3.65	0	0	0	0	0	0	0	0	0	0	2.148
	PAPPA-AS1	1.60418	5.88224	1.81221	3.2459	0.00117081	0.0121687			CD276	1.844	0	0	1.68	0	0	0	0	0	0	0	0	0	0	0	1.859	0	0	0	0	0	1.056	0	0
	RGS4	1.72399	6.00391	1.85118	3.24328	0.00118161	0.0122642			LOC105370586	0	0	0	0	0	0	0	0	0	0	0	0	0	0	0	0	0	0	0	0	1.888	0	0	0
	RPGR	5.43375	2.96101	0.913669	3.24079	0.00119198	0.012355			HCP5B	0	0	0	0	0	0	5.271	0	0	0	0	0	0	0	0	0	1.882	0	0	0	0	0	0	0
	SLC25A4	4.8312	3.86645	1.19409	3.238	0.00120371	0.0124597			REXO4	1.844	0	0	0	0	0	0	1.842	0	0	0	0	0	0	0	0	0	0	0	0	0	0	2.037	0
	ADAMTS1	2.69105	4.88314	1.50826	3.23759	0.00120543	0.0124605			THOC2	9.221	0	0	0	0	0	0	0	0	15.522	0	0	0	3.776	1.841	0	0	0	0	0	0	26.396	58.059	15.035
	EIF2S3B	1.90106	6.13418	1.89527	3.23658	0.00120973	0.0124879			DHX9	5.533	0	1.881	1.68	0	20.074	0	0	4.919	11.289	0	0	0	0	0	3.717	1.882	3.274	1.814	0	1.888	22.173	42.781	16.109
	LINC00221	1.43481	5.72038	1.76812	3.23529	0.00121521	0.0125276			ZNF718	0	0	1.881	1.68	0	0	0	0	1.64	1.411	3.521	3.742	1.825	0	0	0	1.882	3.274	0	0	0	0	0	9.666
	B3GLCT	3.86453	3.7069	1.14606	3.23447	0.0012187	0.0125465			HMG20A	0	0	0	8.401	0	0	0	0	0	2.822	0	9.355	5.475	0	0	0	0	0	1.814	0	0	1.056	3.056	6.444
	ARPC5	3.33868	-3.32536	1.02935	-3.23055	0.00123553	0.0127026			TM2D2	0	0	1.881	0	0	0	0	0	0	0	0	0	0	0	0	3.717	3.765	0	3.629	0	0	7.391	9.167	2.148
	PIAS2	10.4802	2.37313	0.734909	3.22915	0.00124157	0.0127474			CCNYL1	0	0	1.881	0	0	7.3	0	0	0	0	0	0	0	0	0	0	1.882	0	0	0	0	1.056	3.056	2.148
	LINC01053	1.6795	5.93404	1.83873	3.22726	0.00124983	0.012815			CDY1B	0	0	0	0	0.788	0	0	0.92	0	0	0	0	0.912	0	0	0	2.824	0.818	0	0	0	0	0	0
	ROCK1P1	3.66337	3.95388	1.22565	3.22593	0.00125563	0.0128571			AASS	7.377	1.723	3.762	0	1.575	1.825	3.514	0	0	0	0	0	7.3	5.664	0	0	1.882	3.274	3.629	1.625	0	0	0	0
	NAPEPLD	2.35362	4.52078	1.40178	3.22502	0.00125962	0.0128807			LOC644285	7.377	0	0	3.36	0	0	0	3.684	0	4.233	3.521	1.871	0	1.888	3.682	3.717	3.765	1.637	0	1.625	3.775	0	0	0
	IGF1	2.85788	4.07897	1.26524	3.22387	0.0012647	0.0129152			CD3EAP	0	0	0	0	0	0	0	1.842	0	0	0	0	0	0	0	0	0	0	0	0	0	0	0	0
	PANK1	2.40216	4.70429	1.45973	3.22272	0.00126981	0.0129426			RPA4	0	1.723	0	1.68	0	5.475	0	0	0	0	0	0	0	0	0	0	0	0	0	0	7.551	0	0	0
	ATXN7	5.1687	2.8549	0.885927	3.2225	0.00127079	0.0129426			TSC22D2	0	0	0	0	0	0	0	5.526	0	0	0	0	0	1.888	1.841	0	0	0	0	0	0	0	1.019	1.074
	TOB1-AS1	2.21274	6.37787	1.98029	3.22067	0.00127893	0.0130081			SETBP1	12.909	0	9.404	1.68	1.575	0	1.757	5.526	1.64	5.645	1.76	5.613	1.825	0	0	3.717	5.647	0	1.814	0	0	5.279	3.056	7.517
	ABCA12	2.47153	5.54681	1.72248	3.22024	0.00128081	0.0130099			SENP1	1.844	1.723	1.881	6.721	0	0	0	0	0	5.645	0	1.871	3.65	5.664	3.682	0	0	3.274	5.443	0	1.888	6.335	2.037	5.37
	NBPF25P	1.61063	5.88829	1.82985	3.21791	0.00129127	0.0130986			MYO10	5.533	0	1.881	1.68	3.15	34.673	3.514	1.842	1.64	0	1.76	1.871	0	1.888	5.523	3.717	7.529	1.637	5.443	0	3.775	9.503	1.019	2.148
	LOC100506990	4.51472	3.83234	1.19165	3.21599	0.00129993	0.013169			SNX7	0	0	0	0	0	0	0	0	0	0	0	0	0	0	0	0	0	0	0	0	0	4.223	0	0
	HNRNPH2	2.3031	6.43254	2.00062	3.21527	0.0013032	0.0131846			DYRK1A	7.377	5.169	1.881	0	1.575	18.249	7.028	1.842	1.64	0	0	5.613	3.65	0	0	0	3.765	0	1.814	0	7.551	30.619	51.948	39.735
	PPIA	3.07008	-3.80778	1.18451	-3.21465	0.00130604	0.0131859			TRIOBP	0	0	0	0	0	0	0	0	0	0	0	0	0	0	0	0	5.647	0	0	1.625	0	0	2.037	1.074
	CPS1	1.56584	5.87601	1.82798	3.21448	0.00130681	0.0131859			WDR70	0	0	0	0	0	0	0	0	0	8.467	0	0	0	0	0	0	0	0	0	0	0	3.168	3.056	0
	ZNF597	4.18846	3.91979	1.21972	3.21369	0.0013104	0.0132047			OR4M2	0	0	0	0	0	3.65	0	0	0	0	0	0	0	0	0	0	1.882	1.637	0	0	0	0	0	0
	CRIM1	1.35942	5.64493	1.75703	3.21277	0.00131461	0.0132124			WNT1	1.844	0	0	0	0	0	0	0	0	0	0	0	0	0	0	0	0	0	0	0	0	0	0	0
	LOC100506444	1.84864	6.09684	1.89769	3.21276	0.00131464	0.0132124			ENDOD1	3.688	0	1.881	5.041	0	0	1.757	0	0	0	1.76	0	5.475	0	0	0	3.765	3.274	0	0	1.888	78.132	123.249	6.444
	LOC105747689	1.94232	6.16354	1.91917	3.21156	0.00132015	0.0132503			GINM1	5.533	0	0	0	0	0	1.757	0	1.64	0	0	0	0	0	0	0	0	0	1.814	0	0	0	6.112	0
	ASAH1	3.09211	-4.73371	1.47448	-3.21042	0.0013254	0.0132854			CHRNE	0	0	0	0	0	0	0	0	0	0	0	0	0	0	0	0	0	0	0	0	0	0	3.056	0
	GABRG1	3.2345	4.58369	1.42899	3.20765	0.00133826	0.0133967			CFAP53	0	0	0	0	0	0	0	1.842	0	0	1.76	0	0	1.888	0	0	0	0	0	0	0	0	0	0
	SLC5A12	1.71081	6.0088	1.87366	3.20699	0.00134134	0.0134099			GON7	0	0	1.881	0	0	0	0	1.842	0	0	0	0	0	0	0	0	0	0	0	0	1.888	0	8.149	0
	AXIN2	1.74838	5.10276	1.59152	3.20621	0.00134493	0.013412			PASK	3.688	1.723	1.881	0	0	0	0	1.842	0	0	0	0	0	3.776	0	0	1.882	0	0	0	0	0	8.149	5.37
	NR2F1-AS1	1.96711	6.19442	1.93265	3.20515	0.00134992	0.013412			HINT3	3.688	5.169	3.762	3.36	1.575	0	1.757	0	3.279	0	0	3.742	0	1.888	3.682	0	1.882	1.637	3.629	0	3.775	5.279	7.13	0
	TUBA1B	3.11214	-3.70631	1.15648	-3.20482	0.00135145	0.013412			GDNF	1.844	0	0	1.68	0	5.475	0	0	0	0	1.76	3.742	1.825	0	1.841	3.717	7.529	0	0	0	1.888	0	0	1.074
	ZNF738	1.87804	6.09667	1.90239	3.20474	0.00135184	0.013412			ERI2	1.844	0	1.881	0	1.575	0	0	0	0	0	0	3.742	1.825	0	0	3.717	1.882	1.637	0	0	0	0	8.149	7.517
	MIXL1	2.00613	6.19371	1.93269	3.20471	0.00135197	0.013412			RPL36	1.844	0	0	0	0	0	0	0	0	0	0	0	0	0	0	0	0	0	0	0	0	9.503	4.074	2.148
	LOC441666	1.70449	5.95091	1.85694	3.20468	0.00135213	0.013412			LINC00965	7.377	0	0	0	0	0	0	0	0	0	0	0	0	0	0	0	0	3.274	0	0	1.888	2.112	0	0
	SKIDA1	3.51666	3.06142	0.955632	3.20355	0.00135743	0.013447			LINC01697	0	0	0	0	0	0	1.757	0	0	0	0	0	1.825	0	0	1.859	0	0	0	0	1.888	0	0	0
	MAPK13	1.62047	5.9082	1.84454	3.20307	0.00135973	0.0134523			CEP162	0	0	0	1.68	0	0	1.757	1.842	0	0	3.521	0	0	1.888	1.841	0	3.765	0	3.629	0	0	16.893	51.948	10.739
	LOC101928437	2.22621	5.3396	1.66787	3.20145	0.00136736	0.0135102			GDF11	7.377	1.723	0	13.441	0	0	1.757	5.526	0	0	0	9.355	1.825	3.776	0	1.859	0	6.547	0	0	9.438	4.223	0	0
	LOC100506497	1.58129	5.9006	1.84469	3.1987	0.00138048	0.0136221			AKR1A1	0	0	0	0	0	0	0	0	0	0	0	0	0	0	0	0	0	0	0	0	0	6.335	4.074	3.222
	TSPAN6	1.67105	5.91006	1.84888	3.19656	0.00139076	0.0137058			LINC01191	0	0	0	0	0	0	0	0	0	2.822	0	0	0	0	0	0	0	0	0	0	0	0	0	0
	FAM216B	1.49815	5.83944	1.82713	3.19597	0.00139364	0.0137164			PLXNA4	0	0	15.047	0	0	0	3.514	12.893	0	0	1.76	3.742	0	3.776	0	0	13.176	1.637	0	0	7.55	7.391	0	7.517
	CCDC71L	3.39815	3.65313	1.14358	3.19448	0.00140083	0.0137694			HKR1	5.533	1.723	1.881	0	0	0	0	0	0	0	0	1.871	0	0	0	0	0	1.637	0	0	0	1.056	0	0
	C9orf170	2.80539	4.13541	1.29546	3.19224	0.00141175	0.0138588			ZNF583	0	0	3.762	0	0	0	1.757	0	0	0	0	7.484	1.825	0	0	3.717	0	0	1.814	0	0	0	4.074	0
	ADAM29	1.47031	5.76488	1.80639	3.19138	0.00141594	0.013882			LOC101927391	5.533	0	3.762	6.721	0	0	0	0	0	0	0	0	0	0	0	0	0	1.637	0	0	0	0	0	0
	POU3F2	2.30192	5.44319	1.70691	3.1889	0.00142814	0.0139836			GLRA4	0	0	0	1.68	0	0	0	0	0	0	0	0	0	0	0	0	0	0	0	0	0	0	0	0
	KALRN	5.5829	3.05838	0.959916	3.18609	0.0014421	0.0141022			CYP2G1P	0	0	0	1.68	0	0	0	0	0	0	0	0	0	0	0	0	0	0	0	0	0	0	5.093	1.074
	LRP2	1.8207	6.08938	1.91454	3.1806	0.00146969	0.0143535			FLYWCH1	0	0	0	0	0	0	0	0	0	0	0	0	0	0	0	0	0	0	0	0	0	0	0	2.148
	CSNK1A1P1	3.41415	3.906	1.22841	3.17971	0.0014742	0.0143791			NHEJ1	0	0	0	0	0	0	0	0	0	0	0	0	0	0	0	0	0	0	0	0	0	3.168	0	0
	LOC285762	1.54436	5.83251	1.83456	3.17924	0.00147663	0.0143844			SMAD1-AS2	0	0	0	0	0	0	0	0	0	0	0	1.871	1.825	1.888	1.841	0	3.765	1.637	0	0	0	0	0	0
	LINC00368	1.53116	5.85639	1.84249	3.17852	0.0014803	0.0144017			HBG1	0	0	0	0	0	0	0	0	0	0	0	0	0	0	0	0	0	0	0	0	0	0	7.76	0
	CALM2	6.03629	-2.86971	0.903207	-3.17724	0.00148684	0.0144468			IRAK3	12.909	0	3.761	5.041	7.874	0	5.271	7.368	1.64	0	1.76	5.613	3.65	15.105	1.841	1.858	0	1.637	7.258	0	3.775	19.005	56.022	12.887
	JAM2	1.88902	6.08945	1.91694	3.17666	0.00148984	0.0144575			PREP	0	0	0	0	0	0	0	1.842	0	0	0	1.871	0	0	0	0	0	0	0	0	1.888	4.223	0	0
	ZNF717	3.10439	4.19133	1.32011	3.175	0.00149837	0.0145038			LINC02072	0	5.169	0	0	0	0	0	0	0	0	0	0	0	0	0	0	0	0	0	0	0	0	0	0
	MS4A2	3.30029	4.64046	1.46165	3.1748	0.00149937	0.0145038			ATG12	0	0	0	1.68	0	0	0	3.684	0	1.411	1.76	0	0	0	3.682	1.859	0	0	1.814	0	1.888	3.168	10.186	4.296
	PCA3	3.86878	4.40113	1.38635	3.17462	0.00150033	0.0145038			TTLL3	0	0	0	0	0	0	0	0	0	0	0	0	0	0	0	0	0	0	0	0	0	0	0	3.222
	CD99P1	1.5746	5.82491	1.83753	3.16997	0.00152457	0.014719			LOC101928791	0	0	0	0	0	0	0	0	0	0	0	0	0	0	0	0	0	1.637	0	0	0	0	0	0
	EPHA4	1.34758	5.71311	1.80264	3.1693	0.00152807	0.014719			SPOP	7.377	3.446	0	0	0	0	1.757	0	0	2.822	0	0	0	3.776	0	0	0	0	0	0	0	5.279	7.13	12.887
	LINC01623	3.16549	4.02823	1.27104	3.16924	0.0015284	0.014719			LINC01235	3.688	0	3.762	1.68	0	1.825	5.271	0	0	5.645	0	0	3.65	1.888	0	1.859	0	0	0	0	0	0	0	0
	ZNF229	2.37228	6.44324	2.03395	3.16785	0.00153572	0.0147709			RPS25	3.688	1.723	0	0	0	0	0	1.842	0	21.167	3.521	1.871	1.825	0	0	0	0	0	0	0	0	102.416	88.617	88.061
	SALRNA1	2.57058	4.28637	1.35326	3.16744	0.00153787	0.0147729			CHIC2	0	0	0	0	1.575	0	0	0	0	0	1.76	0	0	0	0	0	3.765	0	0	0	0	0	5.093	0
	KIAA1549L	1.82584	6.09123	1.92406	3.16582	0.00154645	0.0148349			ELOC	0	0	0	0	0	0	0	0	0	0	0	0	0	0	0	0	0	4.91	0	0	0	7.391	1.019	3.222
	LINC00994	1.51875	5.85241	1.84882	3.16549	0.00154823	0.0148349			TOMM7	1.844	0	0	0	0	0	0	0	0	0	0	0	0	0	0	0	3.765	0	0	0	1.888	17.949	20.372	16.109
	PRAMEF1	1.87604	6.11023	1.93101	3.16427	0.0015547	0.0148782			DUSP27	5.533	6.892	0	0	0	0	0	7.368	3.279	0	1.76	0	1.825	7.553	0	0	0	1.637	0	0	7.551	0	0	0
	ZNF320	2.74238	4.31981	1.36551	3.1635	0.00155883	0.0148834			MLLT10	0	0	0	0	0	0	0	0	0	0	0	0	0	0	0	0	1.882	1.637	0	0	0	10.558	6.112	0
	CHD9	6.75424	-2.52812	0.799167	-3.16344	0.00155916	0.0148834			ANKRD54	0	0	1.881	0	0	0	1.757	0	0	0	0	0	0	0	0	0	0	0	0	0	0	0	0	3.222
	DCAF5	5.17842	2.62628	0.830498	3.16229	0.00156533	0.0149236			FBLN1	0	1.723	1.881	0	0	0	0	0	0	4.233	0	0	0	0	0	0	0	0	0	0	0	1.056	0	0
	PCDHB5	1.55977	5.8424	1.84813	3.16125	0.00157092	0.0149581			DEPDC4	0	0	0	0	0	0	0	0	0	0	1.76	1.871	0	1.888	0	0	5.647	0	1.814	0	0	0	0	0
	GOLGA6L22	15.6351	2.34253	0.741183	3.16053	0.00157484	0.0149616			SHISA2	0	0	0	3.36	0	0	5.271	0	1.64	0	0	0	0	0	0	0	0	0	0	0	0	0	0	0
	LYPD6	4.61554	3.30663	1.04625	3.16046	0.00157521	0.0149616			RGS17	0	0	0	3.36	0	0	1.757	1.842	0	0	0	1.871	0	0	0	0	0	0	0	0	0	0	0	0
	RPS23	6.94343	-3.17297	1.00415	-3.15984	0.00157854	0.0149723			LINC00663	0	0	0	3.36	0	0	0	0	0	0	0	0	0	7.553	0	0	0	0	0	0	0	0	0	0
	FSD1L	2.30102	5.43087	1.71908	3.15917	0.00158217	0.0149723			UTP6	0	0	0	0	0	0	0	0	0	0	0	0	0	1.888	0	0	0	0	0	0	0	5.279	9.167	5.37
	LINC02554	3.12184	4.93199	1.56117	3.15916	0.00158224	0.0149723			FGD5	0	1.723	0	5.041	0	0	0	1.842	0	0	0	0	1.825	0	0	0	3.765	1.637	0	0	1.888	5.279	0	2.148
	NHS	2.55925	5.58595	1.76868	3.15826	0.00158717	0.0150002			FGF12	14.754	0	0	10.081	0	0	3.514	1.842	0	0	0	7.484	1.825	7.553	1.841	0	1.882	4.91	0	0	1.888	0	0	0
	INSYN2B	2.3857	5.47216	1.73353	3.15667	0.00159584	0.0150634			SCAPER	0	0	0	0	0	0	0	0	1.64	0	0	0	0	0	0	0	0	0	0	0	0	0	5.093	2.148
	PLEK	4.93425	-2.93452	0.929849	-3.1559	0.00160001	0.0150841			SYNJ2BP	5.533	5.169	3.762	5.041	0	0	1.757	14.735	1.64	1.411	0	3.742	7.3	9.441	1.841	1.859	3.765	1.637	0	0	11.326	4.223	0	10.739
	LOC340512	3.54031	4.29114	1.35993	3.15541	0.00160275	0.0150912			LRP4	3.688	0	0	8.401	0	0	0	0	0	1.411	1.76	3.742	1.825	0	3.682	0	0	0	1.814	0	5.663	0	1.019	0
	LOC729224	3.10018	4.12397	1.30769	3.15362	0.00161257	0.0151595			OSTN	0	0	0	0	0	0	3.514	3.684	0	1.411	0	3.742	0	1.888	3.682	1.859	1.882	0	0	1.625	1.888	0	0	0
	CYP27C1	1.43642	5.75054	1.82369	3.15324	0.0016147	0.0151595			FN3KRP	0	0	0	0	0	0	0	0	0	0	0	0	0	0	0	0	1.882	0	0	0	0	2.112	0	6.444
	NTNG1	2.48643	4.79216	1.51987	3.15301	0.00161598	0.0151595			DUSP28	0	0	0	0	0	0	0	0	0	0	0	0	0	0	0	0	0	0	0	0	0	0	1.019	0
	PRLR	2.83424	4.83991	1.53566	3.15169	0.0016233	0.0152095			EMC3	1.844	3.446	1.881	13.441	0	0	1.757	0	0	2.822	0	0	3.65	0	0	0	1.882	0	0	0	0	43.289	232.237	18.257
	CCDC18-AS1	2.49911	4.68311	1.48648	3.15047	0.00163006	0.015254			LINC00511	0	0	0	3.36	0	0	0	0	0	0	0	0	0	0	0	0	0	0	0	0	0	0	0	0
	TLN1	7.40118	-6.74216	2.1406	-3.14966	0.00163462	0.0152694			ZNF426-DT	0	0	0	0	0	0	0	0	0	0	0	0	0	0	0	0	0	0	0	0	0	0	2.037	0
	TMEFF2	2.27444	4.67948	1.4858	3.14946	0.00163572	0.0152694			GPRC5B	5.533	0	0	0	0	20.074	0	1.842	0	0	0	0	0	0	0	0	1.882	0	0	0	0	1.056	0	1.074
	SGIP1	3.27907	3.94952	1.25435	3.14866	0.00164018	0.0152923			LINC02200	0	0	0	0	0	0	0	0	0	0	0	0	0	0	0	0	1.882	0	0	0	0	0	0	0
	PGBD1	2.08553	6.287	1.99735	3.14768	0.00164573	0.0153253			NSD1	12.91	0	7.523	1.68	0	0	0	5.526	9.837	1.411	3.521	0	3.65	7.552	1.841	5.576	9.411	4.91	5.443	0	1.887	16.894	19.353	37.588
	C1QTNF7	3.64796	3.31949	1.05471	3.14729	0.0016479	0.0153266			SESTD1	3.688	5.169	0	10.081	0	0	5.271	16.577	0	7.056	7.042	13.097	3.65	11.329	5.523	1.859	5.647	4.91	0	0	9.438	21.117	28.52	6.444
	CNTNAP3P2	2.49028	6.52302	2.07587	3.14231	0.00167619	0.0155615			ZNF800	0	0	0	6.721	0	0	0	3.684	0	1.411	0	5.613	0	1.888	0	1.859	5.647	0	1.814	1.625	1.888	3.168	7.13	16.109
	CADPS2	2.23873	5.41281	1.72282	3.14183	0.00167893	0.0155615			MFSD5	0	0	0	0	0	0	0	0	0	0	0	0	0	0	0	0	0	0	0	0	0	0	5.093	0
	RHOJ	1.56923	5.78605	1.8418	3.14153	0.0016807	0.0155615			TRIM66	3.688	6.892	3.762	0	3.15	0	0	0	0	0	0	0	0	0	9.205	0	1.882	0	1.814	0	1.888	0	1.019	1.074
	FXN	4.11574	3.53233	1.12444	3.14142	0.00168133	0.0155615			TCAIM	1.844	0	1.881	0	1.575	0	0	1.842	0	0	0	1.871	1.825	0	7.364	3.717	0	0	3.629	0	0	2.112	8.148	0
	FAM3C	1.50511	5.81967	1.85403	3.13894	0.00169563	0.0156748			XKR9	1.844	0	3.762	1.68	1.575	0	1.757	0	0	0	1.76	0	0	3.776	0	0	0	1.637	0	0	1.888	0	0	0
	LOC101929431	1.57192	5.82421	1.85725	3.13593	0.00171311	0.0158171			C3orf67	0	0	0	5.04	0	0	0	1.842	0	1.411	0	1.871	1.825	5.664	0	1.859	1.882	1.637	0	0	3.775	0	0	0
	RASAL2	2.93479	4.06547	1.2968	3.13499	0.00171857	0.0158484			LINC00029	0	0	0	0	0	0	0	0	0	0	0	0	0	0	0	0	0	0	0	0	0	0	1.019	0
	LINC00570	2.10505	6.34166	2.02314	3.13456	0.0017211	0.0158524			LOC101927040	1.844	0	0	0	0	0	0	0	0	0	0	0	0	0	0	0	0	0	1.814	0	0	1.056	0	0
	CLDN11	2.64597	4.54378	1.45016	3.13329	0.00172859	0.0158762			DIP2B	0	1.723	0	0	0	0	1.757	7.368	0	0	0	3.742	0	1.888	1.841	1.859	3.765	4.91	0	0	7.551	19.005	17.316	19.331
	TRIM55	1.51057	5.77716	1.84382	3.13325	0.00172884	0.0158762			CSTA	0	0	0	0	0	20.074	0	0	0	0	0	0	0	0	0	0	0	0	0	0	0	5.279	1.019	4.296
	ERRFI1	3.84	3.65713	1.16727	3.13306	0.00172994	0.0158762			DLG5-AS1	0	1.723	3.762	0	0	0	0	1.842	0	0	0	0	0	1.888	0	0	3.765	0	0	0	0	0	0	0
	FOXP2	2.1117	6.28615	2.00681	3.1324	0.00173382	0.0158927			SAMD7	0	0	0	0	0	0	0	0	0	0	0	0	0	3.776	0	0	0	0	0	0	0	0	0	0
	COBL	2.49179	4.13483	1.32028	3.13179	0.00173743	0.0158947			RGS19	0	0	0	0	0	0	0	0	0	0	0	0	0	0	0	0	0	0	0	0	0	2.112	4.074	0
	CYP4X1	1.75879	6.06352	1.9362	3.13166	0.00173822	0.0158947			ZNF721	0	0	0	0	0	0	0	1.842	3.279	0	0	0	1.825	7.553	0	0	0	3.274	0	0	0	0	3.056	3.222
	C2orf88	11.6581	-4.07077	1.30025	-3.13077	0.00174349	0.0159237			STK24	9.221	3.446	9.404	10.081	3.15	0	0	3.684	0	0	0	0	5.475	7.553	0	0	3.765	1.637	3.629	0	3.775	24.284	58.059	19.331
	SLC11A2	1.65839	5.96926	1.90782	3.12884	0.001755	0.0159931			C16orf90	0	0	0	0	0	0	0	0	0	0	0	0	0	0	0	0	0	0	0	0	0	1.056	0	0
	LOC101929172	1.57428	5.82562	1.86194	3.12879	0.00175529	0.0159931			RASGEF1A	3.688	0	1.881	10.081	0	0	0	0	1.64	0	0	1.871	1.825	0	1.841	0	1.882	0	0	0	0	0	0	2.148
	LINC01524	1.33067	5.67948	1.81583	3.12776	0.00176142	0.0160154			C12orf29	0	1.723	0	0	0	0	0	1.842	0	0	0	0	0	0	0	0	1.882	0	0	0	0	4.223	6.112	1.074
	SMIM13	3.61714	3.21285	1.02723	3.12768	0.00176194	0.0160154			RCN2	1.844	0	0	0	0	0	0	3.684	0	2.822	0	1.871	0	0	0	0	0	0	0	0	0	0	0	20.404
	ERMN	1.74937	6.01893	1.92469	3.12722	0.0017647	0.0160213			BCR	0	0	0	0	0	0	0	1.842	0	0	0	0	0	0	0	0	1.882	0	0	0	0	4.223	3.056	4.296
	JAKMIP2	3.53022	3.49611	1.11817	3.12662	0.00176827	0.0160345			DCTN3	0	0	0	0	0	0	0	0	0	0	0	0	0	0	0	0	0	0	0	0	0	6.335	1.019	0
	RPS10	1.6022	-4.9003	1.56783	-3.12553	0.00177487	0.0160455			C1QTNF7	3.688	0	1.881	10.081	0	5.475	1.757	5.526	1.64	0	5.281	3.742	3.65	3.776	12.887	0	9.411	1.637	3.629	0	3.775	2.112	0	6.444
	PPP1R12A-AS1	1.58661	5.94809	1.90315	3.12539	0.00177568	0.0160455			DIRC3	0	1.723	0	3.36	0	0	0	0	0	0	0	0	0	0	0	0	0	0	0	0	0	0	0	1.074
	KCNC2	1.83236	6.09283	1.94947	3.12537	0.0017758	0.0160455			ZCWPW1	0	0	0	1.68	0	0	0	0	0	0	0	0	0	0	0	0	0	0	0	0	0	0	0	0
	PAQR8	2.03294	6.22209	1.99153	3.12427	0.00178246	0.0160865			CNGA2	0	0	0	0	0	1.825	0	0	1.64	4.233	0	0	0	0	0	0	0	0	0	0	0	0	0	0
	ACTG1	4.33428	-4.17178	1.33617	-3.1222	0.00179505	0.016181			TMSB15B-AS1	0	0	1.881	1.68	0	0	0	1.842	0	0	1.76	3.742	0	0	0	0	1.882	0	1.814	0	0	0	0	0
	KLF8	2.52642	4.81517	1.54296	3.12074	0.00180397	0.0162421			CFAP298	5.532	0	0	0	0	0	0	1.842	3.279	0	0	0	0	0	3.682	1.859	0	0	0	0	3.775	2.112	0	0
	MN1	1.70559	5.98516	1.91861	3.11954	0.00181136	0.0162514			MYH2	3.688	0	0	0	0	0	0	0	0	0	0	0	1.825	0	0	0	0	0	0	0	0	0	0	0
	CCER1	3.42589	5.27295	1.69038	3.11939	0.00181225	0.0162514			ADIPOR1	3.688	0	0	0	0	12.774	1.757	0	3.279	4.233	3.521	0	3.65	1.888	0	0	3.765	1.637	0	0	0	77.076	129.36	33.292
	CXorf40A	5.29775	2.59164	0.830931	3.11895	0.00181495	0.0162514			ASPH	3.688	0	5.643	1.68	1.575	0	1.757	0	0	0	5.281	1.871	1.825	0	0	1.859	7.53	3.274	0	0	1.888	2.112	9.167	0
	DAZAP2	2.99657	-3.09871	0.993545	-3.11885	0.00181561	0.0162514			TNFAIP8L2-SCNM1	0	0	0	0	0	0	0	0	0	0	1.76	0	0	0	0	0	1.882	0	0	0	0	0	0	0
	PALM3	2.85792	4.43423	1.42176	3.11883	0.00181568	0.0162514			ZSCAN31	1.844	1.723	0	0	0	0	0	3.684	1.64	0	0	0	3.65	9.441	3.682	0	0	0	0	0	0	0	0	2.148
	CSMD1	1.64149	5.96494	1.91311	3.11793	0.00182125	0.0162821			CARNMT1	1.844	0	0	1.68	0	0	1.757	0	0	4.233	0	1.871	0	3.776	0	1.859	1.882	0	1.814	0	1.888	5.279	11.204	0
	LOC101929227	2.05741	6.25128	2.00583	3.11656	0.00182977	0.0163211			DANCR	0	0	0	0	0	0	0	0	0	0	0	0	0	0	1.841	0	0	0	0	0	0	2.112	0	0
	ANKRD36BP1	1.71461	5.99901	1.9249	3.11654	0.0018299	0.0163211			FRAT2	3.688	3.446	1.881	0	0	0	0	0	0	0	0	3.742	1.825	0	0	0	1.882	0	0	0	0	1.056	4.074	5.37
	RGS5	3.92732	4.43788	1.42441	3.11558	0.00183581	0.0163546			PCDHGC3	3.688	1.723	0	0	0	0	0	1.842	0	0	0	0	0	0	0	0	0	0	0	0	1.888	2.112	0	0
	SCN9A	2.83366	4.62425	1.48473	3.11453	0.00184238	0.0163837			LOC101928944	0	0	0	0	0	0	1.757	7.368	0	0	0	0	0	3.776	0	1.859	0	0	0	0	1.888	0	0	0
	LINC02197	1.85073	6.09453	1.95691	3.11437	0.00184338	0.0163837			LOC100288637	3.688	0	0	3.36	0	0	0	3.684	0	0	0	0	3.65	3.776	0	0	3.765	0	1.814	0	1.888	5.279	0	0
	GOLGA8B	2.09092	6.25263	2.0079	3.11402	0.00184557	0.016384			FOXK1	0	1.723	3.762	0	0	0	0	5.526	0	0	0	0	0	0	0	0	3.765	0	1.814	0	0	0	3.056	9.665
	RPLP0	2.74614	-4.5978	1.47701	-3.1129	0.00185257	0.0164156			MOB3C	5.533	0	0	0	1.575	0	0	1.842	0	0	0	0	1.825	0	0	0	0	1.637	0	0	1.888	2.112	2.037	5.37
	SCD5	2.56873	4.79933	1.54246	3.11148	0.00186153	0.0164156			DIRAS2	1.844	1.723	5.642	3.36	4.724	7.3	0	3.684	0	0	0	0	1.825	0	0	0	1.882	0	1.814	0	0	0	0	1.074
	DOK6	3.54926	3.30755	1.06313	3.11114	0.00186368	0.0164156			CEACAM1	7.377	0	1.881	0	0	0	0	0	0	0	1.76	0	0	0	0	0	0	0	0	0	1.888	0	0	0
	LINC01833	1.78955	6.10519	1.96244	3.11103	0.00186438	0.0164156			XKR6	5.533	0	1.881	3.36	0	0	0	0	1.64	0	0	1.871	0	3.776	0	5.576	1.882	0	1.814	0	0	0	0	0
	FAM78B	1.7048	6.02338	1.93633	3.11072	0.00186634	0.0164156			IGF2BP3	0	0	1.881	5.041	3.15	10.949	3.514	5.526	0	0	3.521	0	1.825	1.888	7.364	3.717	1.882	1.637	0	0	1.888	34.843	117.137	19.331
	TMEM74	3.34163	4.18248	1.34465	3.11047	0.00186791	0.0164156			IL1B	0	0	0	0	3.15	0	0	0	0	0	0	0	0	0	1.841	0	1.882	0	1.814	1.625	1.888	3.168	2.037	0
	CADM1	2.3588	4.76208	1.53102	3.11041	0.00186828	0.0164156			MIR4458HG	1.844	0	1.881	5.041	0	0	7.028	0	0	0	1.76	3.742	3.65	5.664	7.364	1.859	1.882	1.637	9.072	0	3.775	0	0	0
	LRBA	5.09534	-3.36883	1.0831	-3.11038	0.00186849	0.0164156			NSMCE4A	0	0	0	0	0	0	0	0	0	0	0	0	0	0	0	0	0	0	0	0	0	0	3.056	4.296
	CDH11	2.16367	5.39753	1.73564	3.10983	0.00187197	0.0164156			PROX1-AS1	5.533	1.723	3.762	1.68	6.299	0	0	0	4.919	0	1.76	1.871	9.125	7.553	9.205	3.717	7.529	1.637	5.443	0	5.663	0	0	4.296
	ALMS1-IT1	1.61128	5.90904	1.90015	3.10977	0.00187232	0.0164156			ABHD10	0	0	0	0	1.575	0	1.757	0	0	0	0	0	0	0	0	0	0	1.637	0	0	0	0	11.204	0
	SDCBP2-AS1	3.64246	2.95634	0.950689	3.10969	0.00187287	0.0164156			HDDC3	0	0	0	0	0	0	0	0	0	0	0	0	0	0	0	0	0	0	0	0	0	0	3.056	0
	NFYA	6.04949	2.66412	0.857007	3.10863	0.00187958	0.0164555			ASRGL1	0	0	0	0	0	0	0	0	3.279	0	0	0	0	0	0	3.717	0	0	0	0	0	0	0	0
	SLC25A53	1.61667	5.92281	1.90599	3.10747	0.00188698	0.0165013			KBTBD8	3.688	0	1.881	0	1.575	0	3.514	0	0	0	0	1.871	5.475	3.776	0	1.859	1.882	0	1.814	3.25	0	9.503	5.093	0
	KIAA0408	3.28497	5.96282	1.91945	3.10652	0.00189303	0.0165352			SYTL2	0	1.723	0	0	0	0	1.757	1.842	3.279	2.822	0	0	3.65	1.888	0	1.859	1.882	0	1.814	1.625	0	0	0	8.591
	CDH19	1.31699	5.68947	1.83195	3.10569	0.00189833	0.0165561			DISP1	0	0	1.881	0	0	0	0	5.526	0	0	0	0	0	0	0	1.859	1.882	3.274	0	1.625	0	0	3.056	0
	RASEF	2.89008	4.79266	1.54336	3.10535	0.00190054	0.0165561			COL5A1-AS1	0	0	0	0	0	0	0	0	0	0	0	0	0	0	0	0	1.882	0	0	0	0	0	0	0
	FCRL4	1.43926	5.81561	1.8729	3.10513	0.00190196	0.0165561			PTPN22	0	0	3.762	0	0	0	3.514	1.842	0	0	0	0	0	0	1.841	0	0	0	1.814	0	1.888	7.391	7.13	5.37
	RAG1	2.12337	6.27611	2.0222	3.1036	0.0019118	0.0166064			CD226	0	0	1.881	1.68	1.575	0	5.271	9.209	0	1.411	1.76	3.742	0	0	0	0	1.882	1.637	0	0	1.888	171.045	246.497	8.591
	LIPT1	1.66376	5.95369	1.91834	3.10356	0.0019121	0.0166064			ABCC2	1.844	0	1.881	0	1.575	0	0	0	0	0	1.76	0	0	0	3.682	0	0	0	0	0	0	0	0	0
	NHLRC3	1.49691	5.73692	1.84923	3.10234	0.00192001	0.0166493			LINC00638	1.844	0	0	0	0	0	0	0	0	0	0	0	0	0	0	0	0	0	0	0	0	0	0	0
	NDUFAF7	2.30099	4.69644	1.51424	3.10151	0.00192535	0.0166493			OCLM	0	0	0	0	0	0	0	0	0	0	0	0	1.825	0	0	0	0	1.637	0	0	0	0	0	0
	HMGB3	1.35781	5.68335	1.83246	3.10148	0.00192555	0.0166493			RAD52	0	0	0	0	0	0	0	0	0	0	0	0	0	0	0	0	3.765	0	0	0	0	0	5.093	0
	PEX5	2.51279	5.59502	1.80405	3.10137	0.00192629	0.0166493			MTFR1	0	0	0	0	1.575	0	0	9.21	0	0	3.521	0	0	0	1.841	0	0	0	1.814	0	0	1.056	6.112	0
	ZNF704	7.02322	3.07655	0.992081	3.10111	0.00192798	0.0166493			GALE	0	0	0	0	0	0	0	0	0	0	0	0	0	0	0	0	0	0	0	0	0	0	0	1.074
	HTR7	1.39519	5.7035	1.83945	3.10066	0.00193091	0.0166558			HLA-L	3.688	1.723	3.762	11.761	1.575	0	3.514	5.526	3.279	0	5.281	9.355	1.825	3.776	0	1.859	3.765	1.637	1.814	0	1.888	0	0	0
	DKFZP434H168	1.63308	5.90549	1.90604	3.09831	0.00194627	0.0167692			FSTL3	0	3.446	0	0	0	0	0	0	0	0	0	0	0	0	0	0	0	0	0	0	0	0	0	0
	XPNPEP3	2.25178	3.84214	1.2406	3.097	0.00195493	0.0168248			NUP35	0	0	0	0	0	5.475	0	0	0	0	0	0	0	0	1.841	0	0	0	0	0	0	8.447	2.037	2.148
	CTSA	1.7702	-5.01107	1.61912	-3.09493	0.00196856	0.0169229			LCMT2	3.688	0	0	0	0	0	0	0	0	0	0	0	0	0	0	0	0	0	0	0	0	0	0	0
	CEP126	3.09305	5.06559	1.63694	3.09456	0.00197107	0.0169254			KCNG4	0	0	0	1.68	0	0	0	1.842	0	0	0	0	0	0	0	0	0	0	0	0	0	0	0	0
	SHISA6	1.60882	5.89117	1.90446	3.09336	0.00197906	0.0169749			FBXO32	3.688	0	1.881	6.721	0	0	0	3.684	0	1.411	1.76	9.355	9.125	3.776	5.523	5.576	0	0	0	4.875	1.888	0	9.167	4.296
	TDRD5	1.63285	5.92066	1.91594	3.09021	0.00200017	0.0171366			PDCD4-AS1	1.844	0	0	0	0	7.3	0	0	0	0	0	0	0	0	0	0	0	0	0	0	1.888	0	0	1.074
	DUSP27	1.90677	6.16183	1.99479	3.08896	0.00200858	0.0171893			ARPP21	0	0	0	0	0	0	0	5.526	0	0	0	0	0	1.888	0	0	3.765	0	0	0	0	0	0	0
	PRSS23	3.30807	4.58439	1.48482	3.0875	0.00201849	0.0172542			TMEM53	9.221	3.446	0	0	0	0	0	3.684	0	2.822	0	5.613	0	0	0	0	0	0	0	0	1.888	2.112	0	0
	ZFYVE9	2.50774	4.81479	1.55961	3.08717	0.00202071	0.0172542			AXDND1	0	0	0	0	0	0	0	0	0	0	0	0	0	0	0	0	0	0	0	0	0	0	2.037	0
	LRRTM4	2.30582	5.45185	1.76632	3.08655	0.00202491	0.0172707			APAF1	20.286	0	1.881	13.441	9.449	3.65	10.543	9.209	0	0	1.76	18.71	9.125	5.664	5.523	3.717	11.294	8.184	3.629	0	11.326	14.782	24.446	16.109
	SGO1	1.65436	6.01028	1.9476	3.086	0.00202871	0.0172838			TAS2R46	5.533	0	0	0	0	0	0	0	0	0	0	0	0	0	0	0	0	1.637	0	0	0	0	0	0
	ZDBF2	4.40092	2.5139	0.814814	3.08525	0.00203382	0.0173079			GORAB	0	0	3.762	3.36	0	0	0	1.842	0	0	1.76	3.742	1.825	0	1.841	0	0	1.637	5.443	0	7.551	1.056	6.112	3.222
	TNC	1.64673	5.90115	1.91479	3.08189	0.00205692	0.017485			CTSK	0	0	0	8.401	0	0	0	0	0	0	0	0	0	0	0	0	0	0	0	1.625	0	3.168	0	0
	RPS12	4.3793	-2.95168	0.958352	-3.07996	0.00207031	0.0175533			LOC101929596	0	0	0	0	0	0	0	0	0	0	0	0	1.825	0	0	0	0	0	0	0	0	0	0	0
	RPS2	2.09085	-4.41663	1.434	-3.07993	0.00207046	0.0175533			MFF	0	0	0	3.36	0	0	1.757	0	0	1.411	0	0	3.65	1.888	0	0	0	1.637	0	0	0	14.782	39.725	7.517
	KIAA1107	1.40958	5.67278	1.84197	3.07973	0.00207187	0.0175533			LENG8	1.844	0	0	0	0	3.65	0	1.842	0	1.411	0	0	0	0	0	0	0	0	0	0	0	0	0	5.37
	SLC26A10	2.11025	5.32672	1.73077	3.07765	0.00208639	0.0176565			MDFIC	0	0	0	0	1.574	0	3.514	0	0	0	1.76	0	1.826	1.888	0	1.858	0	0	0	0	0	5.28	4.074	12.888
	CCDC102B	1.789	6.12643	1.99209	3.07537	0.00210242	0.0177725			PKP2	1.844	0	0	0	0	0	0	3.684	0	0	0	0	0	0	0	1.859	1.882	1.637	1.814	0	0	0	0	0
	NPAS3	2.42404	4.73095	1.53959	3.07287	0.00212011	0.0179002			FRG1BP	0	3.446	0	5.041	0	0	0	1.842	0	0	0	1.871	0	3.776	0	0	5.647	0	0	1.625	1.888	3.975	3.056	0
	PARM1	2.12032	5.34096	1.73845	3.07226	0.00212443	0.0179002			FAM118B	0	0	0	0	0	0	1.757	0	0	0	0	0	0	0	0	0	0	0	0	0	1.888	2.112	6.112	2.148
	MSANTD2	1.65548	5.94818	1.93611	3.07224	0.00212459	0.0179002			BCL6	3.688	0	0	1.68	0	0	0	0	0	0	0	0	0	0	0	0	0	1.637	0	0	0	2.112	1.019	1.074
	LINC00504	2.55374	4.84752	1.57816	3.07164	0.0021289	0.0179152			NOVA2	1.844	3.446	1.881	1.68	0	0	0	3.684	0	0	1.76	3.742	0	0	5.523	0	3.765	1.637	0	0	7.551	0	0	0
	PIP4K2A	5.33115	-2.66935	0.869117	-3.07133	0.00213108	0.0179152			OPALIN	0	0	0	0	3.15	0	0	0	0	5.645	0	3.742	0	0	0	0	3.765	0	0	0	0	0	0	0
	BPESC1	1.89908	6.12087	1.99352	3.07038	0.00213787	0.0179524			MYF6	0	0	0	0	0	0	0	0	0	0	0	1.871	0	0	1.841	0	0	0	0	0	0	0	0	0
	MUC19	3.21416	3.88499	1.26607	3.06854	0.00215107	0.0180426			NNT	1.844	1.723	0	0	0	0	0	0	0	0	5.281	0	0	0	1.841	0	0	1.637	0	0	0	10.558	14.26	5.37
	NRP2	2.59085	3.91054	1.27453	3.06822	0.00215335	0.0180426			PLCB1	0	0	0	0	0	0	0	1.842	0	0	0	3.742	0	0	0	1.859	1.882	1.637	0	0	0	0	0	0
	LINC01544	2.00521	6.24203	2.03503	3.0673	0.00216003	0.0180786			LOC441455	0	0	0	0	0	0	0	0	0	0	1.76	0	0	0	0	0	0	0	0	0	1.888	0	0	0
	GOLGA7B	2.45168	5.55716	1.81288	3.06537	0.00217401	0.0181756			SORCS3-AS1	0	0	0	0	0	0	1.757	0	0	0	0	0	0	0	0	0	0	0	0	0	3.775	0	0	0
	TLCD2	1.46774	5.69867	1.86073	3.0626	0.00219426	0.0183248			PTPN11	3.688	0	5.642	6.721	0	0	0	1.842	3.279	0	1.76	1.871	1.825	5.664	1.841	1.859	5.647	0	0	0	1.888	29.563	39.725	17.183
	FRY-AS1	1.47497	5.8041	1.89579	3.06157	0.00220182	0.0183678			SLC39A14	1.844	1.723	0	0	0	0	0	0	0	0	0	1.871	0	0	0	0	3.765	0	0	0	0	3.168	0	0
	ZNF660	2.76659	4.58042	1.49718	3.05936	0.00221807	0.0184831			PRG4	1.844	0	0	0	3.15	0	0	3.684	0	0	0	0	0	0	0	3.717	1.882	0	1.814	0	1.888	6.335	0	0
	FGD6	3.94406	3.17096	1.0369	3.05811	0.00222741	0.0185406			RENBP	0	0	0	0	0	0	0	0	0	0	0	0	0	0	0	0	0	0	0	0	0	1.056	0	1.074
	BMP3	1.52716	5.84215	1.91097	3.05716	0.00223443	0.0185614			HDDC2	1.844	0	0	0	0	0	0	0	0	0	1.76	0	0	0	0	0	0	0	0	1.625	0	1.056	0	2.148
	BMPR1A	1.601	5.90952	1.93304	3.05711	0.00223479	0.0185614			FMNL2	0	0	0	0	1.575	0	0	0	0	0	1.76	0	0	0	0	1.859	1.882	0	0	1.625	1.888	0	0	1.074
	LOC100506258	1.23494	5.47153	1.79013	3.0565	0.00223939	0.0185682			IAH1	0	0	0	0	0	0	0	0	0	0	0	0	0	0	0	0	1.882	0	0	0	0	1.056	0	4.296
	MCPH1	4.36143	3.14653	1.0295	3.05635	0.00224048	0.0185682			ACPP	0	0	1.881	0	0	0	0	0	0	0	0	1.871	0	1.888	0	3.717	0	0	0	0	0	2.112	0	0
	LRRC2	1.89039	6.14533	2.01137	3.05529	0.00224841	0.0186136			GABARAPL3	0	0	5.642	0	1.575	0	0	3.684	0	0	0	0	0	1.888	1.841	0	1.882	0	0	0	0	0	5.093	2.148
	CCDC113	1.86399	6.09523	1.99554	3.05442	0.00225496	0.0186237			TMEM37	0	0	0	0	0	0	0	0	1.64	0	0	0	0	0	0	0	0	0	0	0	0	0	0	0
	H3F3AP4	10.1936	-4.33089	1.41795	-3.05433	0.00225567	0.0186237			ABTB2	0	0	0	5.041	0	0	0	0	0	0	0	1.871	0	1.888	0	0	0	0	0	0	1.888	0	0	0
	FGF5	1.95238	6.15578	2.01554	3.05415	0.00225697	0.0186237			UGP2	0	3.446	0	0	0	0	1.757	0	0	5.645	0	0	0	5.664	0	0	0	0	0	0	0	27.452	20.372	18.257
	MKX	1.5689	5.84497	1.91449	3.05301	0.00226555	0.0186742			RPS16	0	0	0	0	0	0	0	0	0	0	0	0	0	0	0	0	0	0	0	0	0	10.558	13.242	7.517
	CLIC4	5.90538	-2.74341	0.899007	-3.0516	0.00227628	0.0187423			CEP295NL	0	0	0	0	0	0	0	0	0	0	0	0	0	0	0	0	0	0	0	0	0	0	0	3.222
	LINC02280	1.4199	5.77786	1.89385	3.05085	0.00228198	0.0187555			DPH5	0	0	0	0	0	0	1.757	1.842	0	0	0	0	1.825	0	0	0	0	0	0	0	0	0	4.074	3.222
	PTPRO	3.28062	3.30938	1.08478	3.05074	0.00228281	0.0187555			SLC17A1	0	0	0	0	0	0	0	0	0	0	0	0	0	0	0	0	0	0	0	0	0	3.168	0	0
	AMPD3	2.72408	4.59823	1.50762	3.05	0.00228838	0.018781			LINC01278	1.844	1.723	0	1.68	0	0	0	0	0	1.411	0	0	0	0	0	0	0	0	0	0	0	0	0	0
	GPR15	1.61475	5.88246	1.93142	3.04566	0.00232172	0.0190341			EID3	3.688	0	0	0	0	0	0	0	0	0	0	0	0	0	0	0	0	0	0	0	0	0	0	0
	MAP3K20	6.65839	2.69919	0.886365	3.04523	0.00232501	0.0190406			SRPX	0	0	0	0	0	0	0	0	0	0	0	0	0	0	0	0	0	0	0	0	0	2.112	0	0
	EMX2OS	1.33354	5.61367	1.84379	3.04463	0.00232969	0.0190583			LOC101929413	0	0	0	0	0	0	0	3.684	0	0	0	0	0	0	0	0	1.882	0	0	0	3.775	0	0	0
	RPL32	3.8139	-3.59906	1.18258	-3.0434	0.0023392	0.0191156			PPIAP46	0	0	0	0	0	0	0	0	0	0	0	0	0	0	0	0	0	0	0	0	0	1.056	0	0
	SLC35F4	1.47	5.80292	1.90718	3.04267	0.00234492	0.0191418			ERVK3-1	0	0	0	0	0	0	0	0	0	0	0	0	0	0	0	0	0	0	0	0	0	2.112	1.019	6.444
	KCNA4	1.48682	5.79169	1.90429	3.0414	0.00235483	0.0192021			IL17RA	5.533	0	3.762	0	0	0	0	0	0	2.822	0	0	0	0	0	0	0	1.637	1.814	0	0	2.112	3.056	3.222
	ASXL3	3.33438	3.96882	1.30513	3.04094	0.00235838	0.0192105			MIR99AHG	1.844	0	1.881	0	1.575	0	0	3.684	0	0	0	11.226	5.475	3.776	1.841	1.859	1.882	0	0	0	1.888	1.056	0	0
	RIPOR2	3.5709	-2.71147	0.891921	-3.04003	0.00236554	0.0192481			CELF3	3.688	0	5.642	1.68	1.575	0	0	5.526	0	1.411	0	0	0	1.888	0	1.859	3.765	0	0	0	1.888	2.112	1.019	0
	LOC100499489	1.44911	5.79251	1.90614	3.03888	0.00237462	0.0193014			LOC101928134	0	0	0	0	0	0	0	0	0	0	0	1.871	0	0	0	0	0	0	0	0	0	0	0	0
	PTMA	11.5776	-3.17897	1.04656	-3.03753	0.00238524	0.0193349			STAC2	1.844	0	0	0	0	0	0	0	0	0	0	0	0	0	0	0	0	0	0	0	0	0	0	0
	GPR149	1.54699	5.85837	1.92867	3.03752	0.00238532	0.0193349			LDLRAP1	1.844	3.446	0	0	0	0	0	0	0	0	0	0	1.825	0	0	0	0	0	0	0	0	9.503	22.409	1.074
	POPDC3	1.29486	5.59728	1.84279	3.03739	0.00238637	0.0193349			CH17-340M24.3	0	0	0	0	0	0	0	0	0	0	0	0	0	0	0	0	0	0	0	0	0	0	0	1.074
	GRAP2	8.11187	-2.97376	0.97921	-3.0369	0.00239025	0.0193457			GTF2IP1	5.533	1.723	7.523	18.482	1.575	0	0	5.526	0	4.233	1.76	0	1.825	0	0	0	3.765	0	0	0	0	33.158	17.689	27.765
	TIGIT	2.22884	4.56482	1.50333	3.03648	0.00239358	0.0193521			FAM174A	0	0	0	0	0	0	0	0	0	0	0	0	0	0	0	1.859	0	0	0	0	0	0	0	0
	GPR63	2.2346	5.39266	1.77688	3.0349	0.00240617	0.0194333			HSPA9	0	1.723	1.881	1.68	0	0	1.757	1.842	0	1.411	0	0	0	0	1.841	0	0	6.547	0	1.625	1.888	15.838	10.186	11.813
	LOC642366	3.04555	4.45828	1.46942	3.03404	0.00241305	0.0194682			EPHB1	1.844	3.446	5.642	0	1.575	0	0	0	0	0	0	1.871	0	0	0	0	1.882	0	1.814	0	0	1.056	0	0
	EPDR1	1.7567	6.05846	1.99946	3.03005	0.00244517	0.0197064			LOC100506606	0	0	0	0	0	0	0	3.684	0	1.411	0	0	0	0	0	0	0	0	0	1.625	0	0	0	0
	CACNB4	1.64194	5.97884	1.97397	3.02883	0.002455	0.0197647			CROT	0	0	1.881	0	0	0	0	0	3.279	1.411	0	0	0	0	1.841	0	1.882	1.637	0	0	0	0	3.056	0
	DPPA2P3	2.56631	5.61305	1.85345	3.02843	0.0024583	0.0197703			NECAP2	1.844	0	0	6.721	0	0	0	0	0	5.645	0	0	0	0	0	0	0	0	0	0	0	2.112	6.112	17.183
	GFRA1	2.47313	5.59353	1.84741	3.02777	0.00246369	0.0197928			A2M-AS1	1.844	0	0	1.68	1.575	0	0	0	0	1.411	0	5.613	0	5.664	1.841	1.859	0	0	1.814	0	7.551	0	0	3.222
	RAB3IP	6.59418	2.7456	0.906935	3.02734	0.00246715	0.0197972			TRIR	0	0	0	0	1.575	0	0	0	0	0	0	0	0	0	0	0	0	0	0	0	0	8.447	5.093	8.591
	LMX1A	1.62747	5.96466	1.97045	3.02706	0.00246944	0.0197972			CNNM4	0	0	0	0	0	0	0	1.842	0	0	0	0	0	0	0	0	0	0	0	0	1.888	0	0	2.148
	LOC100506688	3.00564	4.52747	1.49645	3.02548	0.00248239	0.0198133			SOX18	0	0	0	0	0	0	0	0	0	0	0	0	0	0	0	0	0	0	0	0	0	4.223	0	0
	ZNF10	1.57578	5.79825	1.91666	3.02518	0.00248482	0.0198133			IL2RG	0	0	0	0	0	0	0	0	0	0	3.521	0	0	0	0	0	1.882	0	0	0	0	0	1.019	4.296
	COL6A5	1.88296	6.11289	2.02098	3.02471	0.00248871	0.0198133			LOC101928143	0	0	0	0	0	0	0	0	0	0	0	0	0	0	0	0	0	0	0	1.625	0	1.056	0	0
	SPDYE15P	1.2726	5.57937	1.84465	3.02462	0.00248949	0.0198133			ROM1	0	0	0	0	0	0	0	0	0	2.822	0	1.871	0	0	0	0	1.882	0	0	0	0	0	0	0
	SPDYE13P	1.2726	5.57937	1.84465	3.02462	0.00248949	0.0198133			IFT122	0	0	0	0	0	0	0	0	1.64	0	3.521	0	0	0	0	0	0	0	0	0	0	0	0	0
	SPDYE14P	1.2726	5.57937	1.84465	3.02462	0.00248949	0.0198133			DYSF	1.844	0	0	0	0	0	0	0	0	0	0	0	0	0	0	0	0	0	0	0	0	5.279	0	10.739
	AP1S3	2.26182	4.62647	1.52962	3.02459	0.00248968	0.0198133			RGS14	0	0	0	0	0	0	0	0	0	0	0	0	0	0	0	0	0	0	0	0	0	0	0	2.148
	TMEM132B	4.25435	3.32523	1.10046	3.02169	0.00251371	0.0199836			C1orf229	0	0	0	0	0	0	1.757	7.368	1.64	0	0	0	1.825	7.553	1.841	0	1.882	0	1.814	0	1.888	0	0	0
	LINC00547	2.09772	4.56563	1.51158	3.02042	0.0025242	0.0200461			FCGR2C	0	0	1.88	0	0	0	0	0	0	0	0	0	0	0	0	0	0	3.274	0	0	0	0	0	1.372
	LINC01087	1.98597	6.14781	2.03613	3.01936	0.00253309	0.0200957			NREP	0	1.723	1.881	0	0	0	1.757	0	0	0	1.76	0	1.825	0	1.841	0	0	0	0	0	0	2.112	7.13	0
	ATP6AP1L	3.09096	4.18005	1.38469	3.01875	0.00253816	0.0201149			SEMA4A	0	0	0	0	0	0	0	1.842	0	0	0	0	0	0	0	0	0	0	0	0	0	0	0	0
	KCNC1	2.91257	4.6641	1.54529	3.01826	0.00254233	0.020127			FCER1A	0	0	0	0	0	0	0	0	0	0	0	0	0	0	0	0	0	0	0	0	0	1.056	0	4.296
	MTTP	1.51402	5.79767	1.92114	3.01783	0.00254595	0.0201347			EPN2	3.688	0	0	0	0	0	0	0	0	0	0	0	0	0	0	0	0	0	0	0	0	1.056	0	0
	HLA-E	7.05311	-3.42738	1.13613	-3.01673	0.00255519	0.0201804			HP1BP3	0	1.723	0	0	0	0	1.757	0	0	0	1.76	0	1.825	1.888	1.841	1.859	1.882	0	1.814	0	1.888	12.67	49.911	13.961
	LINC01662	2.24591	6.39924	2.12141	3.01651	0.00255703	0.0201804			SALL1	0	1.723	0	0	0	0	0	3.684	0	0	0	0	0	0	0	0	0	0	0	0	0	0	0	0
	EFNA5	2.59143	4.78048	1.58495	3.01618	0.00255985	0.0201817			LINC00601	0	0	0	0	0	0	0	1.842	0	0	0	0	0	0	0	0	0	0	0	0	0	0	0	0
	CELF5	2.77542	3.96894	1.31699	3.01366	0.00258121	0.0203095			GEMIN8P4	0	0	0	0	0	0	0	0	0	0	0	0	0	1.888	0	0	0	0	0	0	0	0	0	0
	CLOCK	4.1557	3.24132	1.07589	3.01268	0.00258953	0.0203095			ZBTB34	0	3.446	3.762	0	0	0	7.028	3.684	0	0	1.76	9.355	0	0	0	1.859	5.647	1.637	0	0	1.888	16.893	26.483	24.7
	GXYLT1P3	2.82393	5.74549	1.90728	3.0124	0.0025919	0.0203095			DOP1B	0	0	1.881	0	0	0	0	0	0	0	1.76	0	0	3.776	0	0	0	0	0	1.625	0	3.168	14.26	22.552
	FFAR4	2.36802	4.02452	1.33603	3.0123	0.00259279	0.0203095			LINC01662	0	0	3.762	0	0	12.774	0	0	3.279	4.233	5.281	0	0	20.769	0	0	1.882	1.637	0	0	0	0	0	0
	EBF3	1.49361	5.78534	1.92062	3.01222	0.00259343	0.0203095			XKR5	1.844	0	0	0	0	29.198	0	0	0	0	0	0	0	0	0	0	3.765	0	0	0	3.775	0	0	0
	RPGRIP1L	2.00382	5.27993	1.75285	3.01219	0.00259369	0.0203095			LINC02582	0	0	0	0	0	0	1.757	0	0	0	3.521	0	3.65	0	0	0	0	0	0	0	1.888	0	0	0
	CHGB	1.71578	6.0099	1.99527	3.01207	0.00259475	0.0203095			SMAD4	7.377	0	1.881	1.68	1.575	0	12.3	5.526	0	11.289	0	9.355	3.65	0	3.682	0	7.529	1.637	3.629	6.5	3.775	9.503	14.26	24.7
	ARL6IP5	5.82998	-3.76639	1.25154	-3.0094	0.00261763	0.0204645			LINC02121	0	0	0	1.68	0	0	0	0	0	0	0	0	0	0	0	0	0	0	0	0	0	0	0	0
	RNF213	3.39542	-3.30118	1.09705	-3.00913	0.00261993	0.0204645			LINC01354	0	0	3.762	0	1.575	0	5.271	5.526	1.64	0	0	3.742	0	1.888	0	0	1.882	0	1.814	0	1.888	0	0	0
	LINC01354	1.55916	5.8363	1.9398	3.00871	0.00262357	0.0204719			VHL	1.844	1.723	0	6.721	0	0	0	5.526	3.279	5.645	0	0	0	7.553	0	0	1.882	0	0	0	0	10.558	24.446	18.257
	RPS3A	11.9383	-2.94404	0.979156	-3.00671	0.00264087	0.0205858			PDE6D	1.844	3.446	1.881	0	0	0	0	0	0	0	0	0	0	0	0	0	0	0	0	0	0	0	0	0
	C3orf62	3.95358	3.31229	1.10182	3.0062	0.00264533	0.0205994			LRRC37A4P	3.688	0	1.881	0	3.15	0	0	3.684	1.64	0	3.521	0	5.475	0	3.682	0	5.647	1.637	0	0	3.775	2.112	3.056	9.665
	LOC100996335	1.62228	5.84654	1.94517	3.00567	0.00264992	0.0206056			ZDHHC22	3.688	1.723	0	0	0	0	0	0	1.64	0	0	1.871	0	1.888	3.682	0	3.765	0	1.814	0	0	0	0	3.222
	TMEM200A	4.86692	3.4997	1.16443	3.00549	0.00265153	0.0206056			KIF1A	0	0	0	0	0	0	0	0	0	0	0	0	0	0	0	0	0	0	0	0	0	2.112	0	0
	ADGRF1	2.78431	3.98668	1.32777	3.00254	0.00267732	0.0207848			CASP2	0	0	0	0	1.575	0	3.514	0	0	0	0	1.871	0	0	0	0	3.765	0	1.814	0	0	7.391	5.093	6.444
	LINC00971	1.13688	5.4765	1.82424	3.00207	0.00268155	0.020793			PM20D1	0	0	0	0	0	0	0	0	0	4.233	0	0	1.825	0	0	0	0	0	0	0	0	2.112	0	0
	EFCAB1	1.50671	5.8007	1.93241	3.00179	0.00268394	0.020793			CCDC36	0	0	0	0	0	0	1.757	0	0	0	0	0	1.825	0	0	0	0	0	0	0	0	0	0	0
	SHROOM3	1.65853	4.96211	1.65321	3.00149	0.00268658	0.020793			MIR4300HG	0	0	0	0	0	0	0	0	0	0	0	0	0	0	0	0	0	1.637	0	0	0	0	0	0
	RPS15A	5.02305	-2.52863	0.842555	-3.00114	0.00268971	0.020796			RDH11	3.688	0	7.523	8.401	0	0	3.514	1.842	0	0	0	5.613	3.65	3.776	3.682	3.717	0	4.91	1.814	0	3.775	35.898	117.137	28.996
	LINC01694	1.50064	5.85275	1.95039	3.00081	0.00269266	0.0207977			NUCB1	0	0	0	0	0	0	0	0	0	0	0	0	0	1.888	0	0	0	0	0	0	0	4.223	1.019	3.222
	PACRGL	1.94436	5.17025	1.72323	3.00033	0.00269688	0.0208092			LINC01139	1.844	0	0	1.68	0	0	0	0	0	0	0	0	0	0	0	0	0	0	0	0	1.888	0	0	0
	JAM3	3.00996	-4.05425	1.35198	-2.99874	0.00271097	0.0208967			KCTD21	1.844	0	0	0	0	0	0	0	0	0	0	0	0	1.888	0	0	0	1.637	0	0	0	1.056	0	5.37
	ZFP3	2.74569	4.34245	1.44826	2.99839	0.0027141	0.0208997			RBM18	0	3.446	1.881	1.68	0	0	1.757	0	0	7.056	0	1.871	0	0	0	0	3.765	1.637	0	0	0	6.335	16.297	2.148
	LINC01581	1.75174	6.03964	2.016	2.99585	0.00273678	0.021053			CREB5	0	3.446	13.165	1.68	0	0	3.514	7.368	1.64	5.645	0	3.742	3.65	1.888	3.682	0	5.647	3.274	5.443	0	0	9.503	5.093	13.961
	SLC39A12-AS1	1.29576	5.56764	1.85904	2.99491	0.00274528	0.021097			DDX5	7.377	3.446	0	15.122	0	0	1.757	3.684	3.279	18.345	0	3.742	0	3.776	0	0	3.765	3.274	3.629	0	7.551	41.178	64.171	68.731
	MATN1	5.71862	3.34995	1.11889	2.99398	0.00275363	0.0211284			RAB11A	3.688	0	0	31.924	6.299	0	8.786	0	0	1.411	1.76	0	5.475	1.888	5.523	0	3.765	3.274	3.629	0	0	266.071	850.518	67.657
	LINC02225	1.64884	5.96115	1.99114	2.99384	0.00275491	0.0211284			CFL2	0	0	0	0	0	0	1.757	0	0	2.822	0	0	0	3.776	0	0	0	0	1.814	0	0	0	2.037	0
	DCUN1D3	2.38617	4.75345	1.5894	2.99071	0.00278326	0.0213067			PCDH12	1.844	0	0	6.721	3.15	0	0	0	0	0	1.76	0	0	0	0	0	0	0	0	0	1.888	2.112	0	2.148
	SYT1	1.40551	5.71573	1.91119	2.99066	0.00278376	0.0213067			MAGEC2	0	0	0	0	0	0	0	0	0	0	0	0	0	0	0	0	0	1.637	0	0	0	0	0	0
	RRS1-AS1	1.79867	5.13852	1.71871	2.98975	0.00279204	0.0213486			SSMEM1	0	0	0	0	0	0	0	3.684	0	0	0	0	0	0	3.682	0	0	0	0	0	0	0	0	0
	C2CD6	2.86812	4.3298	1.44887	2.9884	0.00280443	0.0214218			JOSD2	0	0	0	0	0	0	0	0	0	0	0	0	0	0	0	0	0	0	0	0	0	0	5.093	0
	NIM1K	1.80816	6.07989	2.03569	2.98665	0.00282055	0.0215233			PPP1R7	0	0	0	0	0	0	0	0	1.64	0	0	0	0	0	0	0	0	0	0	0	0	2.112	0	5.37
	NPNT	1.22313	5.50278	1.8432	2.98546	0.00283156	0.0215857			GPR34	0	0	0	0	0	0	0	0	1.64	0	0	0	0	0	0	0	1.882	0	0	0	0	0	0	0
	PWRN2	1.7584	6.03915	2.02373	2.98417	0.00284352	0.0216552			SPRED2	5.533	0	1.881	0	0	0	1.757	0	0	0	0	1.871	3.65	1.888	3.682	1.859	0	0	1.814	0	0	4.223	0	0
	RBFOX1	2.55366	4.20084	1.40789	2.98379	0.00284706	0.0216604			SYCP1	0	3.446	0	0	0	0	0	0	0	0	0	1.871	0	0	0	0	0	0	0	0	0	0	0	0
	ZNF667	1.44104	5.74593	1.92739	2.9812	0.00287119	0.0218175			USP43	0	0	0	0	0	0	0	5.526	0	0	1.76	0	0	0	0	0	0	0	0	0	0	0	0	0
	B4GALT5	5.5359	2.63563	0.884157	2.98095	0.00287355	0.0218175			DAPP1	5.533	0	1.881	0	0	0	0	1.842	0	0	0	0	0	0	0	0	0	0	1.814	0	1.888	114.03	350.393	28.996
	TMPRSS11D	1.41489	5.73771	1.92511	2.98045	0.00287825	0.0218175			TMEM273	0	0	0	0	0	0	0	1.842	0	0	0	1.871	0	0	0	0	3.765	4.91	0	0	0	0	0	0
	FGF1	1.39117	5.73501	1.92443	2.98011	0.00288143	0.0218175			TMEM41A	0	0	0	1.68	1.575	0	0	0	0	0	1.76	1.871	1.825	1.888	0	0	3.765	0	0	0	0	2.112	8.149	0
	B3GALNT1	1.54034	5.82927	1.95618	2.97992	0.00288322	0.0218175			ITGA1	0	0	0	0	1.575	0	0	0	0	0	0	1.871	1.825	0	0	0	0	1.637	1.814	0	0	0	0	0
	CDKL2	2.0603	6.24034	2.09426	2.97974	0.00288491	0.0218175			SBNO1	5.532	0	0	5.04	1.575	0	5.271	3.684	0	4.233	0	5.613	5.475	3.777	1.841	5.575	0	3.273	0	0	3.776	19.005	33.613	18.256
	ADAM22	3.09184	3.76694	1.26464	2.97866	0.00289516	0.021852			ADAM20	0	0	5.642	1.68	0	0	1.757	5.526	0	0	0	0	7.3	0	1.841	1.859	5.647	0	1.814	0	0	0	0	5.37
	CNGB1	2.46164	4.68843	1.57401	2.97865	0.00289521	0.021852			PARP1	0	1.723	0	0	0	0	0	0	0	0	0	0	0	3.776	1.841	1.859	1.882	0	0	0	3.775	7.391	29.539	25.774
	ELAVL4	1.69631	5.9898	2.01289	2.97572	0.00292305	0.0220402			UNC119B	0	0	0	0	0	0	3.514	0	0	0	0	3.742	1.825	0	0	1.859	0	1.637	0	1.625	5.663	4.223	5.093	4.296
	TFAP2A-AS2	1.74686	6.01588	2.02214	2.97501	0.00292984	0.0220695			TOR1B	0	3.446	0	0	1.575	0	0	0	0	0	0	0	0	0	0	0	3.765	0	0	0	0	0	1.019	4.296
	TMSB10	3.26356	-3.79496	1.27594	-2.97424	0.00293719	0.022103			CFAP206	0	0	0	0	0	0	0	0	0	0	0	0	0	0	1.841	0	0	0	0	0	0	0	0	0
	LDLRAD4	4.85445	2.7428	0.92229	2.9739	0.00294042	0.0221055			CCDC80	1.844	0	0	0	3.15	0	0	3.684	0	0	0	1.871	0	0	0	0	1.882	1.637	0	0	0	7.391	0	2.148
	CALM1	8.26179	-2.17454	0.731505	-2.97269	0.00295199	0.0221705			FSTL5	1.844	0	0	0	0	0	0	0	0	0	1.76	1.871	0	3.776	0	1.859	1.882	0	0	0	1.888	0	0	0
	ZIC4	1.78565	6.04022	2.03247	2.97186	0.00295999	0.0221916			C1orf35	0	0	0	0	0	0	0	0	0	0	0	0	0	0	0	0	0	0	0	0	0	0	1.019	3.222
	KCNV1	1.82328	6.03355	2.03027	2.9718	0.00296062	0.0221916			CHKB	0	0	0	0	0	0	0	0	0	0	0	0	0	0	0	0	0	0	0	0	0	1.056	0	2.148
	KIAA0754	3.81156	3.15226	1.06116	2.97059	0.0029723	0.022253			PPP1R26-AS1	5.533	0	0	0	0	0	0	0	0	0	1.76	0	0	0	0	0	1.882	1.637	3.629	1.625	1.888	3.168	0	0
	ATP6V1C2	1.52922	5.79789	1.95193	2.97034	0.00297467	0.022253			SCML2	0	1.723	1.881	0	0	0	0	0	0	0	0	0	3.65	0	3.682	0	0	0	0	0	1.888	0	0	0
	HHLA1	1.13843	5.45364	1.83736	2.96819	0.00299558	0.0223874			KCNQ1-AS1	1.844	1.723	0	0	0	0	0	0	0	0	0	0	0	0	0	0	0	0	0	0	0	0	0	0
	ZNF546	2.05954	4.48176	1.51032	2.96742	0.00300314	0.0224218			ANO10	0	0	0	0	1.575	0	0	1.842	0	0	1.76	0	0	1.888	0	0	0	0	0	0	0	1.056	4.074	0
	UNC5C	2.53996	3.74032	1.26131	2.96542	0.00302273	0.022546			NXPE3	3.688	5.169	1.88	1.68	0	0	1.757	3.684	1.639	5.644	0	1.871	1.825	3.776	1.841	1.858	5.647	1.637	0	1.625	1.887	7.391	13.242	6.443
	RCC1	3.31748	3.05097	1.02928	2.96419	0.00303478	0.0226138			ERFE	0	0	0	0	0	0	0	0	0	0	0	0	0	0	0	0	3.765	0	0	0	0	0	0	0
	ZNF280B	2.3076	5.46113	1.84443	2.96088	0.00306763	0.0228173			PRDM5	0	0	0	0	0	0	1.757	1.842	0	0	0	1.871	1.825	0	0	1.859	1.882	0	0	0	0	6.335	3.056	1.074
	CACNA1E	3.58631	4.35917	1.4724	2.96058	0.00307057	0.0228173			PSMC6	0	0	0	3.36	0	0	1.757	0	0	0	0	0	0	0	0	1.859	0	0	0	0	0	9.503	3.056	7.517
	SPACA6	3.43421	4.06059	1.37158	2.96053	0.0030711	0.0228173			KIRREL1-IT1	3.688	0	1.881	0	0	0	0	0	0	0	0	0	0	0	1.841	0	0	0	0	0	0	0	0	0
	CLIC1	1.49282	-4.53591	1.5323	-2.96019	0.00307453	0.0228205			TIMM8A	1.844	0	1.881	0	0	0	0	1.842	0	0	0	0	0	0	0	0	0	0	0	0	0	3.168	0	1.074
	C2CD2	1.95289	5.15746	1.74295	2.95904	0.00308598	0.0228767			IL23R	0	0	0	0	0	0	1.757	3.684	3.279	0	0	0	3.65	1.888	0	0	0	0	0	0	0	0	0	0
	TEAD1	3.26891	3.42812	1.15861	2.95883	0.00308812	0.0228767			ZNF154	0	0	0	3.36	0	0	0	1.842	1.64	0	0	3.742	1.825	7.553	3.682	0	0	0	0	0	0	1.056	3.056	4.296
	STOX2	4.30684	3.83415	1.29608	2.95826	0.00309377	0.0228816			LINC01876	0	0	0	0	0	0	0	1.842	0	0	0	1.871	0	1.888	0	1.859	0	1.637	0	0	0	0	0	0
	GCNT2	2.96984	4.02167	1.35951	2.95816	0.00309479	0.0228816			GOLGA6L17P	0	0	0	0	0	0	0	0	0	0	0	0	0	1.888	0	0	0	0	0	0	0	0	0	4.296
	LOC101929532	1.74705	6.02159	2.03646	2.95689	0.00310756	0.0229537			WHAMMP3	5.533	1.723	0	0	1.575	0	1.757	3.106	0	0	0	3.17	0	0	0	3.717	1.882	0	0	0	1.888	21.999	62.565	0
	ANK2	4.0178	3.5813	1.21158	2.95588	0.00311774	0.0229988			NAPB	0	0	7.523	8.401	3.15	0	1.757	3.684	0	1.411	1.76	0	5.475	3.776	1.841	0	0	3.274	0	0	0	6.335	6.112	0
	RPL39	3.57718	-2.5541	0.864232	-2.95534	0.00312323	0.0229988			TXK	0	0	0	0	4.724	0	0	0	3.279	1.411	0	0	0	3.776	1.841	0	1.882	0	0	0	3.775	4.223	6.112	4.296
	SLC19A2	1.55563	5.90728	1.99901	2.95511	0.0031256	0.0229988			OR10K1	0	0	0	0	0	0	0	0	0	0	0	1.871	0	0	0	1.859	0	0	0	0	0	0	0	0
	LIMA1	2.7636	3.19865	1.08242	2.95509	0.00312575	0.0229988			LOC101929415	0	0	0	0	0	0	0	0	0	0	0	0	0	3.776	0	0	1.882	0	0	0	0	0	0	0
	MUCL3	1.37556	5.69079	1.92644	2.95405	0.00313636	0.0230545			LINC00706	0	0	0	3.36	0	0	0	0	0	0	0	0	0	0	0	0	1.882	0	0	0	1.888	0	0	0
	LINC01301	1.35466	5.67097	1.92025	2.95325	0.00314448	0.0230783			PFN2	0	0	0	3.36	0	0	0	0	0	0	1.76	0	0	1.888	0	1.859	0	0	0	0	0	2.112	0	0
	STOX1	1.45859	5.71572	1.93563	2.9529	0.00314801	0.0230783			LOC728024	0	1.723	0	0	0	0	0	1.842	0	0	0	0	1.825	0	0	0	0	0	0	0	0	0	0	0
	LRRC31	1.42487	5.76592	1.95275	2.95272	0.00314985	0.0230783			2021-03-07	0	1.723	0	0	0	0	0	0	0	16.934	0	0	0	0	0	0	0	6.547	0	0	0	36.954	20.372	16.109
	OSTN	1.58504	5.7929	1.96206	2.95246	0.00315253	0.0230783			ST7-AS2	0	0	0	0	0	0	0	3.684	0	0	0	0	0	0	0	0	0	0	0	0	0	0	0	0
	MAP1LC3B	3.0772	-3.84549	1.30257	-2.95224	0.00315476	0.0230783			DNAH3	11.065	0	0	8.401	1.575	0	0	0	0	0	0	0	0	1.888	0	0	0	0	1.814	0	13.214	0	0	0
	SLC25A21	2.18644	5.37109	1.81995	2.95122	0.00316517	0.0231139			RAB5A	5.533	0	1.881	0	0	0	3.514	1.842	1.64	4.233	3.521	0	9.125	0	3.682	0	1.882	6.547	0	0	1.888	8.447	23.427	5.37
	PLAG1	5.10009	3.01207	1.02063	2.95117	0.0031657	0.0231139			NBPF26	5.352	0	0	0	1.575	0	0	0	0	0	0	0	0	0	0	1.859	0	0	0	0	0	2.618	0	9.927
	DCC	1.71549	5.96178	2.02112	2.94974	0.00318044	0.0231739			TRNT1	0	0	0	0	0	0	0	3.684	0	0	0	0	0	0	0	0	0	0	0	0	0	3.168	4.074	1.074
	SETD6	3.28196	2.94947	0.99996	2.94958	0.00318202	0.0231739			HTRA1	0	0	0	0	0	0	0	0	0	0	0	0	0	0	0	0	0	0	0	0	0	2.112	0	0
	HIC2	1.15123	5.46951	1.85488	2.94872	0.00319094	0.0231739			NDUFB1	0	0	0	0	0	0	0	0	0	0	0	0	0	0	0	0	0	0	0	0	0	4.223	7.13	0
	TMEM200C	1.12052	5.45807	1.85109	2.94857	0.00319243	0.0231739			ADCY1	1.844	0	0	0	0	0	1.757	5.526	0	0	0	1.871	3.65	0	1.841	0	0	0	0	0	0	0	0	0
	RHBDD1	3.31622	-3.30449	1.12073	-2.94853	0.00319294	0.0231739			SNORA73B	0	0	0	0	0	0	0	0	0	1.411	0	0	0	0	0	0	0	0	0	0	0	0	0	1.074
	MYLK3	1.68824	5.94766	2.01731	2.94831	0.0031952	0.0231739			RNF7	0	1.723	0	0	0	0	0	1.842	0	0	0	0	0	1.888	0	0	1.882	0	0	0	0	4.223	6.112	4.296
	SERPINB2	1.85296	6.05991	2.05548	2.94817	0.00319665	0.0231739			EXD2	1.844	0	0	0	1.575	0	1.757	1.842	0	0	0	0	0	1.888	1.841	1.859	1.882	1.637	0	0	0	0	2.037	2.148
	FAM153A	1.55924	5.87563	1.99308	2.94801	0.00319829	0.0231739			NPIPA5	1.844	0	0	0	0	0	0	0	0	0	0	0	0	1.888	0	0	0	0	0	0	0	5.279	0	0
	PCMTD1	7.72699	-2.7794	0.943157	-2.94691	0.00320965	0.0232197			WARS2	0	1.723	1.881	0	0	0	0	0	0	0	0	0	0	9.441	0	0	1.882	0	1.814	0	0	0	4.074	0
	SRGAP1	1.95573	5.15065	1.74787	2.94681	0.00321072	0.0232197			SETD5	1.844	1.723	1.881	3.36	0	0	1.757	3.684	0	0	0	3.742	1.825	1.888	1.841	0	1.882	1.637	0	1.625	3.775	6.335	14.26	7.517
	ABCC5	2.76974	4.0699	1.38215	2.9446	0.0032337	0.0233616			MIR646HG	0	0	1.881	0	0	0	0	0	0	0	0	1.871	0	0	0	0	0	0	0	0	0	0	0	0
	NPAP1	3.36362	3.08575	1.0481	2.94415	0.00323848	0.0233616			HHLA2	0	0	0	3.36	0	0	1.757	1.842	0	0	0	0	0	0	0	0	0	0	0	0	1.888	1.056	0	0
	LOC401478	2.08715	5.31294	1.80479	2.9438	0.00324209	0.0233616			GPX3	1.844	0	0	0	0	0	0	0	0	0	0	0	0	0	0	0	0	0	0	0	0	0	0	0
	CACNG8	5.28725	3.00202	1.01979	2.94375	0.00324261	0.0233616			MTCP1	0	0	0	0	0	0	0	0	0	5.645	0	0	0	0	0	0	0	1.637	0	0	0	0	0	0
	SLC1A1	1.43023	5.67282	1.9274	2.94325	0.00324781	0.0233728			TMED7-TICAM2	0	0	0	0	0	0	0	0	0	0	0	0	0	0	0	0	0	0	0	0	0	0	0	6.444
	LOC100508046	1.41061	5.68073	1.93024	2.94302	0.00325032	0.0233728			NTM-AS1	0	0	0	0	0	0	0	0	0	0	0	0	5.475	0	0	0	0	0	0	0	0	0	0	0
	OLFM3	1.3085	5.62022	1.91023	2.94217	0.00325917	0.0234143			GLB1	0	0	0	0	0	0	0	0	0	0	0	0	0	0	0	0	0	0	0	0	0	6.335	0	2.148
	RTKN2	3.53404	3.86849	1.31546	2.94079	0.00327376	0.023497			ARHGAP6	0	0	0	0	0	0	0	0	0	0	0	0	0	0	0	0	0	0	0	0	0	8.447	24.446	3.222
	LOC102546294	2.62486	4.82738	1.64176	2.94036	0.0032783	0.0235074			MOSPD1	0	0	0	8.401	0	0	0	0	0	0	1.76	0	0	0	0	0	0	0	0	0	1.888	1.056	6.112	1.074
	RPL30	4.74553	-3.29671	1.1217	-2.93903	0.00329244	0.0235611			SMAD5-AS1	1.844	0	0	1.68	0	0	0	0	0	0	0	0	0	0	0	1.859	1.882	0	0	0	0	2.112	0	0
	PPP1R3D	2.2653	4.52201	1.53862	2.939	0.00329268	0.0235611			LINC01630	1.844	0	5.642	0	0	0	0	1.842	0	0	1.76	7.484	0	0	3.682	1.859	0	0	0	0	0	0	0	0
	PAQR5	1.39157	5.71648	1.94519	2.93878	0.00329508	0.0235611			GIMAP4	1.844	3.446	3.762	5.041	1.575	0	1.757	0	0	0	1.76	0	3.65	9.441	0	0	3.765	0	1.814	0	0	54.903	37.688	46.179
	SRGAP2-AS1	1.3113	5.63484	1.91801	2.93785	0.00330496	0.0236095			MPI	0	0	0	0	0	0	0	0	0	0	0	0	0	0	0	0	0	0	0	0	0	1.056	0	0
	RPL35A	3.48675	-2.70743	0.921723	-2.93736	0.00331019	0.0236247			LINC01342	0	0	0	0	0	0	0	0	0	0	0	0	0	0	0	0	0	0	0	0	0	0	0	1.074
	CFAP65	1.7027	5.97924	2.03592	2.93687	0.00331542	0.0236399			UTY	0	0	0	0	0	0	0	1.842	0	0	0	3.742	0	0	0	0	1.882	0	0	0	0	6.335	42.78	4.296
	RSPH3	2.53442	4.40282	1.50008	2.93505	0.00333495	0.0237568			IL15	0	0	0	0	0	0	0	1.842	0	0	0	1.871	0	0	0	1.859	0	0	0	0	0	0	0	0
	AACSP1	1.68016	5.94589	2.02611	2.93463	0.00333947	0.0237668			VWA2	1.844	0	0	0	1.575	0	0	0	3.279	0	0	0	1.825	0	0	0	0	0	3.629	0	3.775	2.112	0	0
	TEKT4P2	2.76247	4.23889	1.44463	2.93423	0.00334373	0.0237749			UGT1A10	0	0	1.881	0	0	0	2.443	0	0	0	0	0	0	0	0	0	1.882	0	0	0	0	0	0	0
	HAUS5	1.42082	5.76014	1.96392	2.93299	0.00335718	0.0238482			POU3F2	5.533	0	5.642	5.041	0	0	3.514	0	0	1.411	0	5.613	5.475	0	5.523	1.859	1.882	3.274	3.629	0	0	1.056	0	0
	FAM124A	1.38816	5.70738	1.94748	2.93065	0.00338254	0.0240059			STAR	0	0	1.881	0	0	0	1.757	0	0	0	0	0	0	0	0	0	3.765	0	0	0	1.888	0	0	0
	VCL	7.63632	-5.07774	1.73322	-2.92965	0.00339344	0.02404			RUNX1T1	5.533	1.723	13.165	13.441	0	0	0	14.735	0	0	3.521	11.226	9.125	5.664	1.841	0	9.411	3.274	3.629	0	1.888	3.167	4.074	9.665
	TMEM215	2.78811	4.8966	1.67141	2.92963	0.00339366	0.02404			RUNX3	1.844	0	0	0	0	0	0	1.842	0	0	0	0	0	0	0	0	0	0	0	1.625	1.888	3.168	10.186	20.404
	TMOD3	3.1384	-2.34855	0.801919	-2.92866	0.00340429	0.0240922			SPANXA2	0	0	0.94	0	0	0	0	0	0	0	0	0	0.912	0	0	0	0	0	0	0	0	0	0	0
	SHLD2P1	1.58436	5.88205	2.00864	2.92838	0.00340737	0.0240922			HERC2P7	5.31	3.446	0	1.68	0	31.023	3.514	10.569	0	5.645	0	3.742	1.825	16.993	1.841	3.717	3.765	0	3.629	0	5.663	0	0	1.074
	KCNAB1	1.60425	5.90353	2.0168	2.92717	0.00342062	0.0241635			GAREM1	9.221	3.446	1.881	3.36	1.575	0	1.757	9.209	0	0	1.76	1.871	1.825	5.664	0	1.859	9.411	0	1.814	0	0	0	0	0
	RPS11	3.45194	-4.21522	1.44041	-2.92639	0.00342915	0.0242013			LINC01741	0	0	0	0	0	0	0	0	0	0	0	1.871	0	0	0	0	0	0	0	0	0	0	0	0
	ATP8B5P	1.55092	5.8563	2.00143	2.92606	0.00343284	0.0242048			TBC1D32	0	0	1.881	1.68	0	0	0	5.526	0	0	0	1.871	0	5.664	1.841	0	1.882	0	0	0	0	0	1.019	3.222
	ANKRD12	6.84525	-1.94125	0.663676	-2.925	0.0034446	0.0242653			SPANXA1	0	0	0.94	0	0	0	0	0	0	0	0	0	0.912	0	0	0	0	0	0	0	0	0	0	0
	GOLGA6L5P	2.82437	5.73603	1.96149	2.92432	0.00345211	0.0242957			IGFBP7-AS1	3.688	0	0	10.081	0	0	10.543	5.526	0	0	0	1.871	5.475	0	0	1.859	11.294	0	1.814	0	1.888	1.056	0	0
	NOX4	2.13577	5.38889	1.84329	2.92351	0.00346107	0.0243363			GBA2	0	0	0	0	0	0	0	0	0	1.411	0	0	0	0	0	0	0	0	0	0	0	5.279	5.093	1.074
	PPP1R1C	1.3866	5.71949	1.957	2.92258	0.00347145	0.0243867			POP5	0	0	0	0	0	0	0	0	0	0	0	0	0	0	0	0	0	0	0	0	0	1.056	2.037	0
	GPX8	1.84225	5.06966	1.73514	2.92176	0.00348059	0.0244284			TMEM35B	0	0	0	0	0	0	0	1.842	0	0	0	0	0	0	0	0	0	0	0	0	0	4.223	0	0
	ANO3	1.84887	5.1817	1.77449	2.92011	0.0034991	0.0245356			ZFAT	0	0	0	0	0	0	0	0	0	0	0	0	1.825	0	0	0	0	0	0	0	0	0	0	3.222
	RPL37A	2.66263	-4.17992	1.43199	-2.91895	0.00351214	0.0246044			MIR924HG	0	0	0	0	1.575	0	0	1.842	0	0	0	0	0	0	0	0	1.882	1.637	1.814	0	0	0	0	0
	KIF3A	2.59922	4.52236	1.5497	2.91821	0.00352042	0.0246222			NMRAL1	0	0	0	0	0	0	0	0	0	0	0	0	0	0	0	0	0	0	0	0	0	3.168	0	0
	NRG1	3.59526	2.98264	1.0221	2.91815	0.00352116	0.0246222			SHROOM4	9.221	1.723	1.881	1.68	0	0	0	0	0	0	0	1.871	0	0	0	1.859	1.882	0	0	0	3.775	1.056	2.037	0
	RPL27A	3.58449	-2.60536	0.893649	-2.91542	0.00355209	0.0247985			WDR76	0	0	0	0	0	0	0	1.842	1.64	0	0	0	1.825	0	0	0	1.882	0	0	0	1.888	3.168	0	0
	HTR2A	2.04499	6.21209	2.13082	2.91535	0.00355288	0.0247985			MUC2	0	0	0	3.36	0	0	0	0	0	0	0	0	0	0	0	0	0	0	0	0	1.888	0	0	1.074
	GRIA2	1.29232	5.62475	1.92956	2.91504	0.00355644	0.0248005			IL17RD	9.221	3.446	0	1.68	7.874	0	3.514	3.684	0	0	0	1.871	3.65	5.664	5.523	5.576	1.882	3.274	7.258	0	11.326	0	2.037	0
	PCDHB16	1.6101	5.89116	2.02123	2.91465	0.00356091	0.0248055			RAB9BP1	0	0	1.881	0	0	0	0	0	0	0	0	0	1.825	1.888	0	0	1.882	0	0	0	0	0	0	0
	ODC1	3.76486	-3.52957	1.21123	-2.91403	0.00356795	0.0248055			SKP2	0	0	0	6.721	0	0	3.514	1.842	0	0	0	1.871	0	0	0	1.859	0	0	3.629	0	0	3.168	0	1.074
	LOC101926964	1.19454	5.55349	1.90588	2.91387	0.00356975	0.0248055			ARL6IP1	5.533	1.723	0	13.441	3.15	0	3.514	0	1.64	5.645	0	0	3.65	1.888	0	0	0	3.274	3.629	0	1.888	21.117	22.409	15.035
	MAPK10	2.20567	4.27631	1.46771	2.91359	0.00357296	0.0248055			MARS2	0	0	1.881	0	0	0	0	5.526	0	0	0	0	0	0	0	0	0	0	0	0	0	0	0	0
	PATE2	1.51172	5.86901	2.01438	2.91355	0.00357345	0.0248055			YIPF4	1.844	0	0	0	0	0	0	0	0	0	0	1.871	0	0	0	0	0	0	0	1.625	0	2.112	3.056	1.074
	EHF	3.07508	3.85778	1.32431	2.91305	0.00357918	0.0248226			GP5	1.844	0	0	0	0	31.023	0	0	0	0	0	0	0	0	0	0	0	0	0	0	0	3.168	9.167	0
	AKR1C2	2.51816	3.86917	1.32893	2.91149	0.00359705	0.0249239			C12orf74	0	0	0	0	0	0	0	0	0	0	0	0	0	0	1.841	1.859	0	1.637	0	0	0	0	0	0
	EFCAB13	2.10681	-4.06338	1.39606	-2.91061	0.00360719	0.0249585			ERAP1	0	3.446	0	0	0	0	1.757	3.684	0	0	1.76	3.742	0	3.776	1.841	3.718	0	3.274	3.629	0	0	12.67	10.186	7.517
	ST13P4	1.36549	5.64271	1.93875	2.91049	0.00360861	0.0249585			LOC101927359	0	3.446	0	0	0	0	1.757	3.684	0	0	0	0	0	0	0	0	0	0	0	0	0	0	0	0
	ZNF662	2.39723	4.71292	1.61971	2.90974	0.00361733	0.024996			HOXC11	0	0	0	0	0	0	0	3.684	0	0	0	0	0	0	0	0	0	0	0	0	0	0	0	0
	CCDC30	2.72874	3.62352	1.24569	2.90883	0.00362779	0.0250456			GOLIM4	0	1.723	0	0	0	0	3.514	1.842	0	4.233	0	1.871	0	0	1.841	1.859	3.765	0	0	0	0	6.335	12.223	2.148
	IKZF2	4.12966	2.85113	0.980477	2.9079	0.00363859	0.0250974			PNMA3	3.688	0	1.881	1.68	0	0	0	1.842	0	0	0	1.871	0	0	0	0	1.882	0	0	0	0	0	0	0
	ZDHHC3	4.48999	2.9097	1.00115	2.90637	0.00365654	0.0251983			AVEN	0	0	0	0	0	0	0	0	0	0	0	0	0	0	0	0	0	0	0	0	0	2.112	0	0
	BHLHE22	4.15352	3.47198	1.19513	2.90511	0.00367128	0.025277			UPRT	1.844	0	0	0	0	0	1.757	0	0	0	0	0	1.825	0	0	0	0	0	0	0	0	4.223	1.019	0
	GJA1	2.519	4.29337	1.47807	2.90471	0.00367591	0.025286			LOC107985820	0	1.723	0	1.68	0	0	1.757	1.842	0	0	0	0	0	0	0	0	1.882	0	1.814	0	0	1.056	0	0
	EBF1	4.05757	3.10908	1.07052	2.90427	0.0036811	0.0252989			IL1A	0	0	0	0	0	0	0	3.684	1.64	0	0	0	0	0	0	0	0	0	1.814	0	0	0	0	0
	PARVA	3.46052	4.00332	1.3786	2.90391	0.00368535	0.0253052			BCAS3	0	0	0	0	0	0	0	0	0	0	0	0	0	0	0	0	0	0	0	0	0	0	0	2.148
	LIMCH1	2.09827	4.6001	1.58453	2.90312	0.00369464	0.0253461			CD27-AS1	0	0	0	0	0	0	0	1.842	0	0	0	0	0	0	0	0	0	0	0	0	0	2.112	13.242	2.148
	MBNL1-AS1	6.15148	2.42774	0.836998	2.90053	0.0037253	0.0255334			PHEX	5.533	0	0	3.36	0	34.673	0	0	0	0	0	1.871	0	0	0	7.434	0	3.274	0	0	0	0	4.074	0
	EMC3-AS1	2.60434	4.27218	1.47333	2.89967	0.00373551	0.025572			SAMD13	0	0	0	0	1.575	0	3.514	0	0	0	0	7.484	1.825	1.888	1.841	0	0	0	0	0	1.888	0	0	0
	KC6	1.51155	5.817	2.00621	2.89949	0.00373765	0.025572			LINC00240	0	0	0	0	0	0	0	0	0	1.411	0	0	0	0	0	0	0	0	0	0	1.888	0	0	0
	EMP2	1.48771	5.82174	2.00843	2.89865	0.00374776	0.0256181			PIP4K2A	5.533	13.784	1.881	11.761	3.15	0	3.514	0	4.919	2.822	1.76	0	1.825	0	0	0	3.765	1.637	5.443	0	3.775	99.249	156.862	83.766
	LINC01553	2.05644	5.28749	1.8243	2.89836	0.00375114	0.0256182			TSTA3	0	0	0	0	0	0	0	0	0	0	0	0	0	0	0	0	0	0	0	0	0	3.168	0	0
	LNCPRESS1	2.15223	4.59459	1.58707	2.895	0.00379153	0.0258708			BMPR2	1.844	0	1.881	6.721	1.575	0	3.514	9.209	1.64	0	0	1.871	1.825	0	1.841	1.859	1.882	1.637	0	0	1.888	6.335	13.242	5.37
	MEI4	1.853	6.0968	2.10646	2.89433	0.00379963	0.0259029			IRAK1	1.844	0	0	0	0	0	0	0	0	0	0	0	0	0	0	0	0	0	0	0	0	1.056	4.074	4.296
	SAMHD1	4.15696	-2.8119	0.971829	-2.89342	0.00381077	0.0259555			DSC3	0	0	0	5.041	0	0	0	1.842	0	0	1.76	1.871	0	0	0	1.859	1.882	0	0	0	3.775	0	0	1.074
	MKI67	2.83596	3.80698	1.31623	2.89233	0.00382391	0.0260218			OR3A2	0	0	0	1.68	0	0	0	0	0	0	0	0	0	0	0	0	0	0	0	0	0	0	0	0
	RAPGEF4	1.57494	5.86664	2.02859	2.89198	0.00382825	0.026028			DNAJB5-DT	0	0	1.881	0	0	0	0	0	0	0	0	0	0	0	0	0	0	0	0	0	0	0	0	0
	CXCL5	6.18504	-3.38529	1.17094	-2.89108	0.0038392	0.0260459			DONSON	0	0	1.881	0	0	0	0	0	0	0	0	0	0	1.888	0	0	0	0	0	0	0	5.279	0	0
	LINC02592	2.77213	5.70036	1.97192	2.89077	0.00384294	0.0260459			LOC101927964	1.844	0	1.881	0	0	0	0	3.684	0	0	0	1.871	0	0	0	0	1.882	0	0	0	0	0	3.056	0
	PTPRB	1.23727	5.54422	1.91814	2.89042	0.00384726	0.0260459			HYAL4	3.688	0	3.762	0	0	0	0	0	0	0	0	0	0	0	0	0	0	0	5.443	0	0	0	0	0
	NRXN1	2.01167	5.21305	1.8036	2.89036	0.00384804	0.0260459			THAP1	3.688	0	0	0	0	0	0	0	0	0	1.76	0	0	0	0	0	0	0	1.814	0	0	0	6.112	1.074
	HSPA8	7.96686	-2.38897	0.826538	-2.89034	0.00384827	0.0260459			LOC100288911	1.844	0	1.881	0	0	0	0	0	0	0	0	0	0	0	0	0	0	0	0	0	0	0	0	0
	GCNT4	4.37458	3.32796	1.15151	2.89008	0.00385143	0.0260459			LOC400940	0	0	0	0	0	0	0	1.842	0	0	0	1.871	0	0	0	0	0	0	0	0	0	0	0	0
	CAPZA1	3.92303	-2.95542	1.02271	-2.8898	0.0038549	0.0260463			RFX6	0	0	0	0	0	0	3.514	0	0	0	1.76	0	0	0	0	0	0	0	0	0	0	0	0	0
	CYP1B1	4.42109	2.38498	0.825449	2.88931	0.00386085	0.0260579			SP1	3.688	5.169	1.881	0	0	0	5.271	5.526	1.64	2.822	1.76	0	1.825	0	0	11.151	3.765	4.91	3.629	0	3.775	25.34	52.966	31.144
	ZBED9	1.15066	5.47879	1.89637	2.8891	0.00386347	0.0260579			DAP3	0	0	0	0	0	0	0	1.842	0	2.822	0	0	0	0	0	0	0	1.637	0	0	1.888	5.279	21.39	8.591
	HLCS	2.85239	3.76583	1.30423	2.8874	0.00388438	0.0261757			RANBP10	0	0	0	0	0	0	0	0	0	0	0	0	0	0	0	0	0	0	0	0	0	2.112	2.037	3.222
	LINC01128	2.44011	4.73067	1.63889	2.88651	0.00389537	0.0262265			TIAM1	0	0	0	0	0	0	0	0	0	0	0	1.871	3.65	0	0	3.717	5.647	0	0	0	0	3.168	4.074	6.444
	ADAMTS3	1.90886	6.13128	2.12448	2.88601	0.00390154	0.0262394			NPRL3	0	0	0	0	0	0	0	0	0	0	0	0	0	0	0	0	0	0	0	0	0	0	12.223	0
	PAX3	1.41789	5.73554	1.9875	2.8858	0.00390417	0.0262394			TMEM47	1.844	1.723	0	0	0	0	0	3.684	0	7.056	0	3.742	0	0	5.523	0	0	0	0	0	0	0	0	0
	CENPW	1.63484	5.86132	2.0318	2.88479	0.00391678	0.026294			HIGD1A	1.844	0	0	1.68	1.575	0	0	5.526	1.64	8.467	0	0	0	0	0	0	0	0	0	1.625	1.888	20.061	68.245	15.035
	ZNF677	1.4288	5.75477	1.99519	2.88432	0.00392254	0.026294			MAP3K12	0	0	0	0	0	0	0	1.842	0	0	0	0	0	0	0	0	0	0	0	0	0	0	0	0
	RAD54B	2.86495	3.96287	1.37394	2.8843	0.00392283	0.026294			CCDC112	0	0	0	0	0	0	0	0	0	0	0	0	0	0	0	0	1.882	0	0	0	0	0	1.019	0
	ELOVL2	1.24242	5.53977	1.92103	2.88375	0.00392976	0.026294			NRIR	0	0	0	0	0	0	0	0	0	0	0	0	0	0	0	0	0	0	0	0	0	1.056	0	0
	MAPRE2	3.49803	-3.4689	1.20294	-2.88368	0.00393057	0.026294			ZBP1	0	0	0	0	0	0	0	0	0	0	0	0	0	0	0	0	0	0	1.814	0	0	0	0	0
	ZNF555	2.78746	3.13627	1.08775	2.88327	0.00393575	0.026294			LOC105373352	0	0	0	5.041	0	0	1.757	1.842	0	0	0	0	1.825	0	1.841	0	1.882	1.637	0	0	0	0	0	0
	DCLK3	2.35484	3.36895	1.16849	2.88317	0.00393694	0.026294			LOC340512	18.442	0	0	1.68	1.575	0	3.514	3.684	1.64	0	0	5.613	0	1.888	5.523	9.293	1.882	3.274	3.629	0	5.663	3.168	0	1.074
	ZKSCAN7	1.41411	5.62262	1.95048	2.88269	0.00394301	0.026294			HIST1H3F	1.844	0	0	0	0	0	0	0	0	0	0	0	0	0	0	0	0	0	0	0	0	0	0	1.074
	WNT16	1.26185	5.5964	1.94141	2.88265	0.00394341	0.026294			RORA	3.687	1.724	9.405	8.401	3.151	10.949	7.03	16.577	3.28	8.466	1.76	3.742	0	5.664	0	1.859	9.411	3.274	0	0	11.326	29.563	25.464	27.922
	BEND4	1.56982	5.84623	2.02828	2.88236	0.00394711	0.0262956			TRIM60	0	0	1.881	6.721	0	0	0	1.842	3.279	0	1.76	0	0	0	0	0	0	1.637	0	0	1.888	0	0	0
	TIGD6	1.50201	5.82349	2.02085	2.8817	0.00395541	0.0263279			FOXA1	0	0	1.881	0	0	0	1.757	1.842	0	0	0	0	0	1.888	0	0	1.882	1.637	0	0	0	0	0	0
	IGFBP7-AS1	2.03946	5.32172	1.84702	2.88124	0.00396115	0.026343			AAAS	0	0	0	0	0	0	0	0	0	0	0	0	0	0	0	0	0	0	0	0	0	4.223	0	3.222
	ZNF221	1.24819	5.55073	1.92704	2.88045	0.00397112	0.0263728			PPT2	0	0	0	0	0	0	0	0	0	0	0	0	0	0	0	0	0	0	0	0	0	0	2.037	0
	ARHGEF26	1.50992	5.80964	2.01715	2.88012	0.00397523	0.0263728			ASB14	0	0	3.762	0	1.575	0	0	0	0	0	0	0	0	1.888	3.682	0	0	0	0	0	3.775	0	0	0
	TCIM	2.31545	3.68506	1.27951	2.88006	0.00397603	0.0263728			GDAP1	0	1.723	5.642	0	1.575	0	0	0	0	0	0	0	1.825	7.553	0	0	0	1.637	0	0	0	1.056	0	2.148
	HSP90AB4P	2.25717	4.62201	1.60614	2.87771	0.00400571	0.0265466			JOSD1	9.221	0	1.881	1.68	3.15	0	1.757	3.684	0	0	1.76	1.871	1.825	7.553	0	1.859	1.882	4.91	0	0	11.326	0	9.167	4.296
	JADE1	5.75424	2.00415	0.696521	2.87737	0.00401009	0.0265525			TICAM1	0	0	1.881	0	0	0	0	0	0	0	0	0	0	0	0	0	0	0	0	0	0	0	0	0
	RHOA	4.84317	-2.97533	1.03432	-2.87661	0.0040197	0.0265929			CD9	3.688	0	5.642	1.68	0	0	5.271	1.842	0	0	0	0	0	0	0	0	0	0	0	0	0	38.01	87.598	10.739
	ITGB8	1.43597	4.84731	1.68595	2.87512	0.0040388	0.0266916			KDM4B	0	0	0	0	0	0	0	0	0	0	0	0	0	0	1.841	0	1.882	0	0	0	0	0	7.13	5.37
	EDNRB	1.47656	5.68028	1.97599	2.87465	0.00404473	0.0266916			YY2	0	0	3.762	0	0	0	0	0	0	0	0	1.871	0	0	0	1.859	0	0	0	0	0	0	0	0
	CLNK	2.73205	4.36717	1.51922	2.87462	0.00404514	0.0266916			SYTL1	0	0	0	0	0	0	0	0	0	0	0	0	0	0	0	0	0	0	0	0	0	0	0	1.074
	ENDOD1	2.59815	-3.39799	1.1823	-2.87405	0.00405246	0.0267167			LINC02232	1.844	0	1.881	0	0	0	1.757	3.684	1.64	0	1.76	0	0	0	0	1.859	1.882	0	0	0	0	0	0	0
	HECW2	3.73322	3.48872	1.21513	2.87106	0.00409094	0.0269471			GABPB1-IT1	1.844	3.446	9.404	5.041	0	0	8.786	11.051	1.64	0	1.76	1.871	0	3.776	1.841	0	1.882	0	0	1.625	5.663	2.112	0	3.222
	GPR85	1.26768	5.57204	1.94282	2.86802	0.00413043	0.0271693			NAF1	0	0	0	1.68	0	0	0	1.842	0	0	0	0	0	0	0	0	0	0	0	0	0	0	0	0
	TVP23C	2.52397	5.56836	1.9416	2.86792	0.00413182	0.0271693			UBOX5-AS1	0	0	0	0	0	0	0	0	0	0	0	0	0	0	0	0	0	0	1.814	0	0	0	0	0
	MEGF10	1.37277	5.70543	1.99015	2.86683	0.00414607	0.0272394			LINC01289	0	0	0	5.041	0	0	1.757	0	0	0	0	1.871	0	0	0	1.859	0	0	0	0	3.775	0	0	0
	CYR61	3.98002	4.25137	1.48328	2.86619	0.0041544	0.0272462			HIST1H2BL	0	0	0	0	0	0	0	0	0	0	0	0	0	0	0	0	0	0	0	0	0	0	2.037	0
	APOL4	2.73734	3.91177	1.36491	2.86594	0.00415767	0.0272462			DEDD	5.533	0	1.881	0	0	0	0	1.842	0	0	0	0	0	0	1.841	0	0	0	0	0	0	7.391	5.093	0
	SGCB	1.21202	5.52834	1.92898	2.86593	0.00415784	0.0272462			SECISBP2	0	3.446	0	0	1.575	16.424	0	0	0	0	0	0	0	0	0	0	0	0	0	0	0	4.223	24.446	4.296
	RAD51B	4.53185	2.79722	0.976252	2.86526	0.00416667	0.0272806			FTSJ1	0	0	0	0	0	0	0	0	0	0	0	0	0	0	0	0	0	0	0	0	0	0	5.093	0
	FAM72C	1.74876	6.03812	2.10788	2.86455	0.00417598	0.027318			NQO2	0	0	1.881	0	0	0	0	1.842	0	0	0	1.871	0	0	1.841	0	0	1.637	0	0	0	5.279	3.056	0
	GRIP2	1.62962	4.95331	1.72969	2.86371	0.00418717	0.0273677			ST13	5.533	0	1.881	1.68	0	0	3.514	11.051	0	4.233	1.76	0	1.825	0	0	5.576	0	1.637	0	0	1.888	28.508	19.353	19.331
	PTENP1	1.23676	5.55419	1.93994	2.86307	0.00419561	0.0273993			LINC01990	1.844	0	1.881	5.041	3.15	20.074	3.514	7.368	0	0	3.521	0	3.65	3.776	0	0	3.765	3.274	0	0	0	3.168	1.019	0
	PPP1R3A	1.47431	5.78333	2.02028	2.86263	0.00420136	0.0274076			AGMAT	0	0	0	0	1.575	0	0	1.842	0	9.878	0	0	0	0	0	0	0	0	0	0	1.888	0	0	0
	CNGB3	1.43741	5.76467	2.01401	2.86228	0.00420605	0.0274076			HSP90AB1	7.377	6.892	0	3.36	3.15	1.825	1.757	0	1.64	8.467	0	0	0	5.664	5.523	1.859	0	3.274	1.814	1.625	1.888	45.401	37.688	35.439
	CYP19A1	2.90495	4.04234	1.41255	2.86174	0.00421322	0.0274076			SPDYE16	0	0	0	0	0	0	0	0	0	0	0	0	0	0	0	0	0	0	0	0	0	0	0	2.148
	DUXAP9	3.08639	4.51635	1.57823	2.86166	0.00421427	0.0274076			UQCC2	0	0	0	0	0	0	0	0	0	0	0	0	0	0	0	0	0	0	0	0	0	2.112	4.074	2.148
	SOCS7	4.47752	2.51509	0.878904	2.86161	0.00421489	0.0274076			HES1	0	0	0	1.68	0	0	0	1.842	0	0	0	0	0	0	0	0	0	0	0	0	0	0	0	0
	SYT15	2.02234	5.28426	1.84728	2.86056	0.0042289	0.0274752			DSG2	0	0	0	0	0	0	0	0	0	0	1.76	0	0	0	0	0	1.882	0	1.814	0	0	0	1.019	0
	CALHM4	1.31214	5.59245	1.95595	2.8592	0.00424705	0.027563			XPO6	5.533	0	0	0	0	0	0	0	0	7.056	0	0	0	1.888	0	0	0	0	0	0	3.775	5.279	3.056	10.739
	TMEM168	1.89607	5.12842	1.79377	2.85901	0.00424966	0.027563			TMEM105	1.844	0	0	0	0	0	0	0	0	0	0	0	0	0	0	0	0	0	0	0	0	0	0	3.222
	LINC01184	4.69128	2.45354	0.858344	2.85846	0.00425703	0.0275873			AQP3	7.377	3.446	1.881	6.721	0	0	1.757	1.842	0	0	3.521	3.742	0	5.664	1.841	1.859	5.647	0	0	0	3.775	0	2.037	0
	ADTRP	1.46797	5.76344	2.01672	2.85783	0.00426552	0.0276188			UBE2Z	0	0	0	0	0	0	0	0	0	0	1.76	1.871	0	0	1.841	0	0	1.637	0	0	0	6.335	19.353	9.665
	TENT4B	5.73239	2.77831	0.972357	2.85729	0.00427275	0.0276421			RPL39L	3.688	0	0	0	0	0	0	0	0	0	0	0	0	0	0	0	0	0	0	0	0	0	0	0
	PRICKLE2-AS1	1.92638	5.1635	1.8086	2.85497	0.00430414	0.0278215			PTPRK	3.688	0	0	0	3.15	0	0	0	0	7.056	0	0	1.825	0	0	0	0	3.274	0	0	0	1.056	0	0
	AQP3	2.0835	4.22403	1.47999	2.85409	0.00431607	0.027875			ZNF701	1.844	1.723	1.881	0	0	0	1.757	1.842	0	0	1.76	0	0	0	0	0	3.765	0	1.814	0	3.775	9.503	2.037	6.444
	SHE	1.22698	5.50013	1.92815	2.85254	0.00433709	0.0279869			C11orf72	0	0	0	0	0	0	0	0	0	0	0	0	0	0	0	0	1.882	0	0	0	0	0	0	0
	LCOR	13.045	1.83982	0.645979	2.84812	0.00439789	0.0283552			RBMS2	3.688	0	1.881	0	0	0	1.757	5.526	1.64	0	1.76	5.613	1.825	0	0	0	5.647	3.274	1.814	0	1.888	4.223	2.037	4.296
	CLEC19A	2.41477	3.81657	1.34025	2.84766	0.0044042	0.0283719			TUBA8	0	0	3.762	0	0	0	0	1.842	0	0	0	0	0	3.776	0	0	0	1.637	0	0	0	10.558	14.26	1.074
	GPR158	1.32668	5.57092	1.95691	2.8468	0.00441613	0.0284078			LAMC1	7.377	0	0	3.36	1.575	0	0	11.051	3.279	8.467	1.76	7.484	5.475	5.664	3.682	1.859	5.647	4.91	1.814	0	3.775	8.447	6.112	7.517
	LOC101928887	1.76427	6.04511	2.12354	2.84671	0.00441736	0.0284078			KLHDC7A	5.533	0	0	1.68	0	0	0	0	0	0	1.76	0	0	0	0	0	0	0	3.629	0	3.775	0	0	0
	GABPB1-IT1	2.87038	3.65271	1.28325	2.84645	0.00442099	0.0284078			RELA	0	1.723	0	0	0	0	0	0	0	0	0	1.871	0	0	0	0	0	0	0	0	0	2.112	0	2.148
	CLCN5	2.10339	5.31277	1.86671	2.84606	0.0044264	0.0284186			NUP214	3.688	0	0	0	0	0	0	0	0	2.822	0	0	0	0	0	1.859	0	0	0	0	0	5.279	0	7.517
	TDG	1.45976	5.74064	2.01727	2.84575	0.00443064	0.0284218			SUPT4H1	7.377	0	0	1.68	0	0	0	1.842	0	2.822	0	0	1.825	0	1.841	0	0	1.637	0	0	1.888	15.838	11.204	11.813
	DSPP	1.47272	5.75529	2.02291	2.84505	0.00444043	0.0284606			RNF170	3.688	0	5.642	0	0	0	3.514	0	0	0	1.76	0	0	0	5.523	1.859	1.882	3.274	0	0	0	1.056	7.13	2.148
	CYB561D1	2.06734	4.53735	1.59584	2.84324	0.00446574	0.028589			CCDC115	0	0	1.881	3.36	0	0	0	0	0	0	0	0	0	0	0	0	0	0	3.629	1.625	1.888	4.223	15.279	0
	MELTF	1.37047	5.71587	2.01045	2.84308	0.00446797	0.028589			LOC285889	1.844	0	0	0	0	0	3.514	1.842	0	0	0	1.871	0	0	0	0	0	0	0	0	0	0	0	0
	GSTM3	3.32834	3.6388	1.28029	2.84216	0.00448089	0.0286458			B3GNT2	0	1.723	3.762	3.36	0	0	0	1.842	0	5.645	1.76	1.871	3.65	0	0	0	1.882	1.637	0	1.625	1.888	3.168	0	10.739
	KCNJ2	2.69975	3.27403	1.15205	2.84191	0.00448437	0.0286458			ERVFRD-1	1.844	0	1.881	1.68	0	0	0	1.842	0	0	1.76	0	3.65	0	0	0	3.765	0	0	0	0	0	0	0
	LOC100289495	1.8798	6.1279	2.1569	2.84106	0.00449632	0.0286525			PKN2-AS1	0	0	0	0	0	0	1.757	1.842	0	0	0	5.613	0	1.888	0	0	0	0	1.814	0	0	0	0	1.074
	C4orf19	1.0163	5.2604	1.85159	2.84102	0.0044969	0.0286525			SPATS2	1.844	0	3.762	0	0	0	0	0	0	0	0	0	0	0	0	0	0	0	0	0	0	4.223	0	5.37
	HERC2P11	1.43993	5.77267	2.03194	2.84097	0.00449767	0.0286525			FHL2	0	0	0	0	0	0	0	0	0	0	0	0	0	0	0	0	0	0	0	0	0	2.112	4.074	0
	PCDHB12	1.19731	5.4786	1.92856	2.84077	0.0045005	0.0286525			METTL7A	1.844	1.723	1.881	0	0	0	0	0	0	0	3.521	0	0	0	1.841	0	1.882	1.637	0	0	0	3.168	15.279	8.591
	UBE2E1	7.53799	2.11332	0.744091	2.84014	0.00450936	0.0286717			LOC101929718	3.688	0	1.881	0	0	10.949	0	0	0	0	0	1.871	1.825	0	1.841	0	1.882	1.637	3.629	0	3.775	3.168	0	0
	PRRG1	1.33466	5.56713	1.96024	2.84002	0.00451104	0.0286717			INSIG1	1.844	0	1.881	0	1.575	3.65	3.514	1.842	0	0	0	3.742	1.825	0	0	1.859	0	0	1.814	0	0	8.447	23.427	1.074
	ILDR2	2.28167	3.738	1.31799	2.83613	0.00456633	0.0289989			MAPK9	1.844	0	1.881	0	0	0	0	3.684	0	0	0	0	1.825	0	3.682	0	0	0	0	0	0	0	2.037	0
	PAX1	1.44007	5.72286	2.01832	2.83545	0.00457607	0.0290364			ADCY9	3.688	0	0	0	0	0	1.757	0	0	0	1.76	0	0	0	0	0	1.882	0	0	0	0	0	0	0
	KLLN	1.26703	5.52034	1.94774	2.83423	0.00459363	0.0291236			C16orf54	0	0	0	0	0	0	0	0	0	0	0	0	0	0	0	0	0	0	0	0	0	0	1.019	1.074
	ZFP28	2.9163	4.03084	1.42258	2.83348	0.0046044	0.0291627			ACSL5	0	0	0	0	0	0	1.757	0	0	0	0	0	0	0	1.841	0	0	0	0	0	0	0	0	0
	SIPA1L2	2.69932	4.00273	1.41276	2.83327	0.00460746	0.0291627			CGNL1	20.286	3.446	0	1.68	3.15	0	1.757	5.526	0	1.411	1.76	3.742	1.825	0	3.682	1.859	7.529	0	0	0	7.551	7.391	0	0
	GOLGA6D	1.20998	5.47865	1.93478	2.83166	0.00463064	0.029285			OARD1	0	0	0	3.36	0	0	3.514	1.842	0	0	0	0	0	0	3.682	0	0	0	3.629	0	0	3.168	1.019	5.37
	ARHGAP18	3.24855	-3.66975	1.29684	-2.82976	0.00465822	0.0294213			C9orf85	0	0	0	0	0	0	0	0	1.64	0	0	0	0	0	0	0	0	0	0	0	0	0	3.056	5.37
	SYNJ2	1.87077	5.12236	1.81025	2.82965	0.00465992	0.0294213			NFATC2	12.909	3.446	7.523	0	0	0	3.514	0	0	0	3.521	0	0	1.888	1.841	0	1.882	4.91	0	0	1.888	27.452	10.186	18.257
	JPH4	1.8948	4.37646	1.54687	2.82923	0.00466596	0.0294231			SPATA12	5.533	1.723	0	0	0	0	0	1.842	0	0	0	0	0	1.888	0	0	1.882	1.637	0	0	1.888	3.168	0	0
	LOC110091777	1.44798	5.76916	2.03922	2.8291	0.00466794	0.0294231			MYRF	0	0	0	0	0	0	0	0	0	0	0	0	0	0	0	0	0	0	1.814	0	0	0	0	0
	PWARSN	1.39217	5.70163	2.01691	2.82692	0.0046998	0.0295994			LOC100287042	0	0	0	0	0	0	0	1.842	0	0	0	0	0	0	0	0	0	0	0	0	0	0	0	0
	MIR99AHG	1.9207	5.16882	1.82892	2.82615	0.00471109	0.0296459			CFAP410	0	0	0	0	0	0	0	0	0	0	0	0	0	0	0	0	1.882	0	0	0	0	0	0	0
	ZNF570	2.33676	4.75039	1.68232	2.82372	0.00474692	0.0298468			IARS2	0	0	1.881	1.68	0	0	0	1.842	0	0	0	1.871	1.825	0	3.682	0	0	1.637	0	0	5.663	2.112	0	2.148
	UBC	4.38832	-2.99038	1.05931	-2.82294	0.00475853	0.029895			ZBBX	0	0	0	0	0	0	3.514	0	0	0	0	0	0	0	0	0	0	0	0	0	0	0	0	0
	HTR4	1.61625	5.93161	2.10168	2.82232	0.00476778	0.0299098			BRDTP1	0	0	0	0	0	0	0	1.842	0	0	0	0	0	0	0	0	0	0	0	0	0	0	0	0
	RGS8	1.10009	5.43099	1.92444	2.82211	0.00477086	0.0299098			HIST1H2BG	1.844	0	0	0	0	0	0	0	0	0	0	0	0	0	0	0	0	0	0	0	0	0	9.167	2.148
	IL12A	1.1902	5.48124	1.94259	2.82161	0.00477826	0.0299098			BRIP1	0	3.446	0	0	0	3.65	0	1.842	1.64	5.645	0	0	0	0	1.841	0	0	0	0	0	0	1.056	9.167	2.148
	KLHL31	3.02736	4.50308	1.59597	2.82153	0.00477946	0.0299098			BUD13	0	0	0	1.68	0	0	0	0	0	0	0	0	0	0	0	0	3.765	0	1.814	0	0	0	0	0
	LINC00518	1.33673	5.67379	2.01103	2.82134	0.00478239	0.0299098			FOCAD	0	0	0	0	0	0	0	0	0	0	0	0	0	0	0	0	0	0	0	0	3.775	10.558	22.409	2.148
	PGK1	2.38626	-3.53859	1.25428	-2.8212	0.00478446	0.0299098			RASSF6	1.844	3.446	0	3.36	0	0	0	0	0	0	0	0	0	0	3.682	0	0	1.637	3.629	0	0	0	0	1.074
	XKR6	1.49244	5.73532	2.03339	2.82057	0.0047938	0.0299435			TMC1	0	0	0	0	0	0	0	0	0	0	1.76	0	0	0	0	0	0	0	0	0	0	0	0	0
	AHI1	1.47582	5.78442	2.05195	2.81898	0.00481759	0.0300674			SNHG20	0	0	1.881	0	0	0	0	0	0	0	0	0	0	0	0	0	0	0	1.814	0	0	0	0	3.222
	ING2	1.35604	5.6937	2.02019	2.8184	0.00482633	0.0300973			RPL23	3.688	1.723	0	8.401	1.575	0	0	0	1.64	1.411	1.76	0	0	0	0	0	0	1.637	3.629	0	0	97.137	121.211	59.066
	PPP1R12B	4.48367	2.98384	1.05886	2.81796	0.00483299	0.0301141			DNAJC3-DT	3.688	3.446	0	1.68	0	0	1.757	9.209	0	0	3.521	1.871	1.825	5.664	7.364	0	3.765	3.274	1.814	0	0	0	0	0
	TRAM1	6.15792	-3.04546	1.08098	-2.81733	0.00484248	0.0301486			PHF24	0	0	0	0	0	0	0	5.526	0	0	3.521	0	0	0	0	0	1.882	0	0	0	0	0	0	0
	PGRMC1	5.18322	-5.75793	2.04438	-2.81647	0.00485552	0.030205			FGF17	0	0	0	0	0	0	0	1.842	0	0	0	0	0	0	0	0	0	0	0	0	0	0	0	0
	SV2B	4.04107	3.19528	1.13469	2.81599	0.00486269	0.0302249			LINC02204	0	1.723	0	0	1.575	0	1.757	0	0	0	0	0	0	0	1.841	0	1.882	0	0	0	0	0	0	0
	WDR44	1.8897	-4.68984	1.66645	-2.81427	0.0048888	0.0303624			LINC02351	0	0	0	0	0	0	0	1.842	0	0	0	1.871	3.65	0	1.841	0	0	0	0	0	0	0	0	0
	TSC22D3	2.84618	-3.67852	1.30746	-2.81349	0.00490068	0.0304021			LHFPL6	0	0	0	0	0	0	0	0	0	0	0	1.871	0	0	0	0	0	0	0	0	0	4.223	0	0
	ATRNL1	1.2623	5.50922	1.95826	2.81333	0.00490318	0.0304021			AMY2A	0	0	0	0	0	0	0	1.842	0	0	0	0	0	0	0	0	1.882	0	0	0	0	0	0	0
	OAZ1	2.15424	-4.40137	1.56627	-2.8101	0.00495264	0.0306838			IFI30	0	0	0	0	4.724	0	1.757	0	0	0	5.281	0	0	0	0	0	0	0	0	0	0	15.838	8.149	9.665
	FAM200B	2.09317	4.40362	1.56781	2.80878	0.00497299	0.0307848			CES4A	0	0	0	0	0	0	0	1.842	0	0	0	0	0	0	0	0	0	0	0	0	1.888	2.112	0	4.296
	GRM5-AS1	1.62254	5.93912	2.11565	2.80723	0.004997	0.0308924			FCN1	1.844	1.723	1.881	0	0	0	0	1.842	1.64	0	0	1.871	3.65	3.776	7.364	3.717	7.529	1.637	0	0	1.888	8.447	7.13	9.665
	YWHAB	3.45067	-2.5891	0.922391	-2.80694	0.00500143	0.0308924			DST	9.221	1.723	0	6.721	4.724	0	3.513	3.684	0	7.056	5.281	13.097	5.476	0	5.522	1.859	3.765	3.274	5.443	0	0	8.447	2.037	17.183
	HOXB7	1.35921	5.66993	2.02002	2.80687	0.00500256	0.0308924			TAS2R7	3.688	0	0	0	0	0	1.757	0	0	0	0	0	0	0	0	0	1.882	0	0	0	0	0	0	0
	ITGBL1	1.73569	5.97078	2.1275	2.80647	0.00500871	0.0309053			LOC101927354	0	0	0	0	0	0	0	0	0	0	0	0	0	0	0	0	0	0	0	0	1.888	0	5.093	0
	IQCF5-AS1	1.62451	5.94161	2.11741	2.80607	0.00501496	0.0309187			CEP76	0	0	1.881	0	0	0	0	0	0	0	0	1.871	1.825	0	1.841	0	0	0	0	0	0	0	0	0
	TESMIN	1.41165	5.70176	2.03213	2.80581	0.005019	0.0309187			TMEM74	3.688	1.723	3.762	0	0	0	10.543	11.051	3.279	0	1.76	5.613	5.475	0	3.682	0	9.411	1.637	3.629	0	3.775	0	0	4.296
	FIGNL1	2.77227	3.07749	1.09723	2.80477	0.00503522	0.0309935			NAPSB	0	1.723	0	0	0	0	0	0	0	0	0	0	0	0	0	0	0	0	0	0	0	2.112	3.056	3.222
	IGDCC4	1.68889	5.9487	2.12125	2.80434	0.00504194	0.0310097			TIMM9	0	0	0	0	0	0	0	0	0	0	0	0	0	1.888	0	0	1.882	0	0	0	0	0	4.074	0
	MAP3K9	3.12538	2.7621	0.985312	2.80327	0.00505868	0.0310876			ZNF117	4.616	0	0	0	0	0	0	0	0	0	0	0	0	3.776	0	0	0	0	0	0	9.438	0	0	0
	RNF11	9.76393	-3.01924	1.07724	-2.80276	0.0050667	0.0311118			LINC02246	11.065	3.446	3.762	15.122	0	0	8.786	3.684	0	0	3.521	3.742	5.475	1.888	1.841	9.293	9.411	1.637	1.814	0	7.551	4.223	2.037	0
	GOLGA2P5	2.09285	5.287	1.88812	2.80014	0.00510812	0.0313408			PDXDC1	0	0	0	0	0	0	1.757	1.842	0	4.233	0	1.871	0	1.888	0	0	0	0	3.629	0	0	4.223	0	7.517
	PCDHB6	1.69704	5.93659	2.12878	2.78873	0.00529158	0.0324278			LINC01987	0	0	0	3.36	0	0	0	0	0	0	0	0	0	0	0	0	0	0	0	0	0	0	0	0
	SOX2-OT	1.6645	5.93871	2.12965	2.78859	0.00529382	0.0324278			TBC1D5	0	0	0	3.36	0	0	0	3.684	1.64	0	0	3.742	0	1.888	0	0	0	0	1.814	1.625	0	20.061	9.167	16.109
	CCL5	6.18887	-6.30702	2.26221	-2.78799	0.00530354	0.0324613			LOC105374338	0	0	0	0	0	0	0	0	0	0	0	0	0	0	0	0	0	0	0	0	0	5.279	0	0
	LOC284898	1.6347	4.98254	1.78952	2.78429	0.00536456	0.0328083			SDC1	1.844	0	1.881	3.36	0	0	1.757	0	0	0	0	0	3.65	0	0	0	5.647	0	0	0	0	1.056	1.019	0
	EDNRA	4.54993	2.96015	1.06405	2.78198	0.00540291	0.0330164			AGBL1-AS1	0	0	0	0	0	0	0	0	0	0	0	0	0	0	0	0	1.882	0	0	0	0	0	0	0
	BCL9	3.55593	3.02934	1.0892	2.78124	0.00541511	0.0330643			FGF11	3.688	0	0	1.68	0	0	1.757	0	0	0	0	0	0	0	0	0	5.647	0	1.814	0	0	0	0	0
	EPB41L4B	1.32941	5.6422	2.02921	2.78049	0.00542768	0.0331145			LINC01121	1.844	0	0	1.68	0	0	0	0	0	0	0	0	0	1.888	0	0	0	1.637	1.814	0	0	0	0	0
	GADL1	1.77812	5.98882	2.15462	2.77952	0.00544393	0.0331792			PIKFYVE	3.688	0	1.881	1.68	0	0	1.757	1.842	0	1.411	0	1.871	0	0	0	1.859	5.647	1.637	5.443	1.625	1.888	13.726	20.371	15.035
	DRP2	1.34665	5.63556	2.02774	2.77923	0.00544881	0.0331792			CD24	3.688	3.446	0	11.761	0	0	3.514	0	3.279	0	0	0	1.825	3.776	3.682	0	3.765	1.637	0	0	0	1.056	29.539	3.222
	C3orf67	1.11112	5.40336	1.9443	2.77908	0.00545137	0.0331792			LOC401261	1.844	0	0	0	0	0	0	0	0	0	0	1.871	1.825	1.888	0	0	0	0	1.814	0	0	2.112	0	0
	ARHGAP11B	1.09973	5.37918	1.93598	2.77853	0.00546053	0.0332084			CCDC107	0	0	0	0	0	0	0	0	0	0	0	0	0	0	0	0	0	0	0	0	0	0	1.019	2.148
	LOC101927690	1.13994	5.43921	1.95932	2.77607	0.00550199	0.0334175			KRTAP10-9	3.688	0	0	0	0	0	0	0	0	0	1.76	0	0	0	0	0	0	0	0	0	0	0	0	0
	GRIN3A	1.32622	5.6404	2.03217	2.77556	0.00551065	0.0334175			ACOT11	1.844	0	0	0	0	0	0	1.842	0	0	0	0	0	0	0	0	0	0	0	0	0	0	0	1.074
	CTXND1	1.34679	5.63969	2.03196	2.77549	0.0055119	0.0334175			ADAMTS15	0	0	3.762	0	0	0	0	0	0	0	0	0	0	0	0	0	1.882	0	0	0	1.888	0	8.149	0
	AMD1	3.33585	-3.56697	1.2853	-2.77521	0.00551663	0.0334175			SIKE1	1.844	3.446	0	3.36	0	0	1.757	1.842	0	0	0	0	0	1.888	0	0	1.882	0	1.814	1.625	0	4.223	4.074	9.665
	NHLH2	1.41927	5.68057	2.04691	2.77519	0.00551687	0.0334175			LOC284581	9.221	1.723	1.881	6.721	0	0	0	5.526	0	0	0	1.871	3.65	13.217	3.682	0	5.647	0	3.629	0	1.888	4.223	5.093	2.148
	BHLHE40-AS1	1.19006	5.56566	2.00636	2.77401	0.00553691	0.0335122			MEGF8	1.844	0	1.881	0	0	0	0	0	0	0	1.76	1.871	0	0	0	0	0	0	0	0	1.888	8.447	0	0
	LINC01235	1.26659	5.58578	2.014	2.77347	0.00554618	0.0335416			TRIM59-IFT80	0	0	0	0	0	0	0	0	3.279	0	1.76	0	0	0	0	0	0	0	3.629	0	0	0	8.544	3.222
	CCAT1	1.06773	5.36831	1.93587	2.77308	0.00555292	0.0335557			TMIGD1	0	0	1.881	0	0	0	0	0	0	0	0	0	0	0	0	0	0	0	0	0	0	0	0	0
	PPP4R3C	1.291	5.59434	2.01914	2.77065	0.00559441	0.0337796			PSAT1	0	1.723	0	0	0	0	5.271	3.684	0	0	3.521	0	0	0	0	0	0	0	0	0	0	1.056	0	0
	LINC01559	1.11243	5.37468	1.9402	2.77017	0.00560277	0.0338032			ZBTB41	7.377	5.169	3.761	5.04	0	0	0	3.684	0	0	0	9.355	3.65	1.888	1.841	0	1.882	3.273	7.257	0	0	0	0	8.591
	PLCXD3	4.04663	3.14411	1.13517	2.76974	0.00561009	0.0338206			MORN2	0	0	0	0	0	0	0	0	0	0	0	1.871	0	1.888	0	0	0	1.637	0	0	3.775	0	0	0
	FHL5	1.40094	5.67415	2.04947	2.7686	0.00562984	0.0339081			CUL5	1.844	1.723	0	0	3.15	0	1.757	0	1.64	0	1.76	1.871	1.825	0	0	3.717	1.882	1.637	1.814	0	1.888	27.452	43.799	3.222
	ADAM23	1.29279	5.61609	2.02884	2.76813	0.00563788	0.0339081			MAMLD1	1.844	0	0	0	0	0	0	0	0	0	0	0	0	0	0	0	0	0	0	0	0	0	0	0
	L2HGDH	2.68115	3.9612	1.431	2.76812	0.00563798	0.0339081			OTX2-AS1	0	6.892	0	6.721	0	0	0	1.842	1.64	0	0	0	1.825	0	3.682	0	1.882	0	0	0	1.888	2.112	0	0
	CD36	6.74657	-2.32033	0.83833	-2.7678	0.0056436	0.0339151			SMG6	1.844	0	0	0	0	0	0	1.842	0	0	0	1.871	1.825	0	0	0	5.647	0	0	0	0	0	0	8.592
	KCNJ9	2.24637	4.07117	1.47199	2.76575	0.00567916	0.0340911			HCST	0	0	0	0	0	0	0	0	0	0	0	0	0	0	0	0	0	0	0	0	0	2.112	0	1.074
	CNST	4.06561	-3.11765	1.1273	-2.7656	0.00568185	0.0340911			GET4	0	0	1.881	0	0	0	0	0	0	0	0	0	0	0	0	0	1.882	0	0	0	0	0	0	4.296
	HOXC8	1.24972	5.56752	2.01552	2.76232	0.00573925	0.0344084			ZNF491	0	0	0	0	0	34.673	0	3.684	0	0	0	0	0	0	1.841	0	0	0	3.629	0	3.775	2.112	0	0
	PRDM11	1.52296	4.83984	1.75259	2.76154	0.00575301	0.0344637			LINC00871	0	0	0	0	0	0	0	0	0	0	0	0	0	0	0	0	0	0	1.814	0	0	0	0	0
	SOX9-AS1	1.39775	5.61756	2.03446	2.7612	0.00575887	0.0344717			ALG8	0	0	0	0	0	0	0	0	0	5.645	0	0	0	0	0	0	0	0	0	0	0	0	2.037	3.222
	GPR161	2.24996	4.0277	1.459	2.76059	0.00576973	0.0345095			SPECC1	1.844	3.446	0	5.041	1.575	0	5.271	5.526	0	4.233	3.521	5.613	0	0	0	1.859	3.765	0	0	1.625	0	52.792	30.558	9.665
	SOWAHC	1.6145	4.96609	1.80024	2.75857	0.0058054	0.0346956			AES	0	1.723	1.881	1.68	0	0	0	0	0	0	0	0	0	1.888	0	0	0	0	0	0	0	10.558	18.335	19.331
	ERBIN	8.02652	-1.99026	0.721719	-2.75767	0.00582153	0.0347647			PIP5K1B	0	1.723	0	1.68	0	0	0	0	0	0	3.521	1.871	0	0	0	0	0	0	0	0	0	0	2.037	5.37
	PICALM	5.83009	-2.08749	0.757195	-2.75687	0.00583574	0.0348222			SLFN13	1.844	0	0	0	0	0	0	5.526	0	0	3.521	1.871	1.825	0	0	0	5.647	0	3.629	0	5.663	3.168	3.056	1.074
	CTAGE10P	1.60743	5.88624	2.13566	2.75616	0.00584837	0.0348251			MRPL50	0	0	0	0	0	0	0	0	0	0	0	0	0	0	0	0	0	0	0	0	0	3.168	2.037	0
	SHOC2	4.29995	-2.98952	1.08468	-2.75614	0.00584883	0.0348251			ALKBH8	1.844	0	0	0	1.575	0	0	0	1.64	0	0	0	0	0	0	0	1.882	0	0	0	5.663	2.112	0	4.296
	LOC101928882	1.2988	5.59341	2.02948	2.75608	0.00584996	0.0348251			CEP192	0	0	5.642	13.441	0	0	0	0	0	5.645	0	3.742	0	3.776	1.841	0	3.765	1.637	0	0	1.888	31.675	36.669	11.813
	MYH10	1.29011	5.60939	2.03718	2.7535	0.00589612	0.0350592			GOT1	0	0	1.881	0	1.575	0	0	0	0	0	0	0	0	0	0	0	0	0	0	0	0	1.056	9.167	7.517
	WDR72	2.43607	4.6984	1.70656	2.75315	0.00590256	0.0350592			REG1CP	3.688	0	0	0	0	0	1.757	5.526	0	2.822	0	0	0	1.888	1.841	1.859	0	0	0	0	1.888	2.112	0	0
	RPS6KA6	2.26238	4.57186	1.66061	2.75312	0.0059031	0.0350592			ZNF527	0	1.723	0	0	0	0	0	1.842	0	0	0	0	0	0	0	0	0	0	0	0	7.551	0	3.056	0
	EGR3	1.68213	5.02058	1.82443	2.75186	0.00592573	0.0351661			CARS	0	0	0	0	0	0	0	0	0	0	0	0	0	0	0	0	0	0	0	0	0	2.112	2.037	5.37
	ADGRV1	1.56388	5.85573	2.12913	2.75029	0.00595424	0.0352946			PAN3	7.377	1.723	3.762	1.68	0	0	1.757	3.684	0	0	1.76	1.871	0	0	9.205	0	3.765	3.274	3.629	0	0	20.061	31.576	20.404
	SH3BGRL3	1.31539	-5.30072	1.92743	-2.75016	0.00595666	0.0352946			SUMO1P3	3.688	0	0	3.36	0	0	0	0	0	0	0	0	1.825	0	0	3.717	0	0	0	0	0	1.056	0	0
	LOC440934	1.29364	5.5756	2.02837	2.74881	0.00598119	0.0353936			ADCY5	1.844	1.723	1.881	1.68	1.575	0	0	1.842	0	0	3.521	1.871	0	7.553	1.841	0	1.882	3.274	0	0	0	0	0	0
	PHLDA1	1.54819	5.86602	2.13408	2.74873	0.00598268	0.0353936			AHCY	1.844	0	0	1.68	0	0	1.757	1.842	0	0	0	0	0	0	0	0	0	0	0	0	1.888	2.112	1.019	0
	C1orf229	1.3601	5.65044	2.05606	2.74819	0.00599261	0.0354249			LINC01647	3.688	0	1.881	5.041	0	0	0	0	0	5.645	0	1.871	0	1.888	1.841	0	0	0	0	0	0	0	0	3.222
	ACTR2	11.1166	-1.62924	0.593009	-2.74742	0.00600665	0.0354803			SEC14L5	0	0	0	0	0	0	0	1.842	0	0	0	0	0	0	0	0	0	0	0	0	0	7.391	6.112	0
	RGPD3	1.50687	5.8043	2.11302	2.74693	0.0060156	0.0355056			SAP18	12.909	0	0	8.401	1.575	0	0	3.684	0	2.822	1.76	3.742	1.825	3.776	0	1.859	3.765	1.637	1.814	0	1.888	9.503	4.074	11.813
	APOBEC4	1.65551	5.85866	2.13333	2.74625	0.00602807	0.0355441			PRKCH	0	0	0	3.36	0	0	0	5.526	0	7.056	0	0	0	0	1.841	0	0	0	3.629	0	1.888	7.391	18.335	27.922
	DDIT4L	1.65461	5.90905	2.15195	2.7459	0.00603451	0.0355441			MEIS3P1	0	0	0	0	0	0	0	1.842	3.279	0	0	0	1.825	1.888	1.841	1.859	0	0	0	0	0	0	0	0
	NXPE1	2.4315	4.80182	1.74878	2.74581	0.00603614	0.0355441			ZNF551	0	1.723	1.881	0	0	0	1.757	0	0	2.822	0	0	0	1.888	0	1.859	1.882	0	0	0	3.775	0	3.056	1.074
	KCND2	1.07652	5.35554	1.95124	2.74469	0.00605688	0.0356386			ARHGEF15	0	0	0	0	0	0	0	0	0	0	0	0	0	0	0	0	0	0	0	0	1.888	0	0	0
	NAV2-AS5	1.53552	5.85233	2.13272	2.74407	0.0060683	0.0356782			TMEM63C	3.688	0	1.881	0	0	0	0	0	0	0	1.76	0	0	0	0	0	1.882	0	0	0	0	0	0	0
	NDUFAF6	2.31191	3.84009	1.39971	2.7435	0.00607888	0.0357129			PALMD	3.688	0	0	0	0	0	0	0	0	0	0	0	1.825	0	0	0	3.765	0	1.814	0	3.775	5.279	0	6.444
	CDC20B	1.33856	5.61412	2.04927	2.73957	0.00615197	0.0360984			OPRPN	0	1.723	0	0	0	0	0	0	0	0	0	0	0	0	0	0	0	0	0	0	0	0	0	0
	FERMT1	1.82703	5.09359	1.85934	2.73946	0.00615399	0.0360984			LINC01004	1.844	3.446	13.165	5.041	0	9.124	0	7.368	0	0	1.76	9.355	9.125	9.441	5.523	1.859	3.765	6.547	0	1.625	3.775	1.056	0	0
	KERA	1.20689	5.53705	2.0219	2.73854	0.00617123	0.0361716			DPP6	0	3.446	0	0	0	7.3	1.757	0	0	0	0	0	0	0	0	0	0	0	7.258	0	1.888	0	0	1.074
	TSC22D1-AS1	2.19735	5.38803	1.96808	2.73771	0.00618695	0.0362327			CHMP1B2P	5.533	0	0	8.401	1.575	0	1.757	3.684	0	0	0	5.613	3.65	1.888	0	0	1.882	1.637	1.814	0	0	0	0	0
	SACS	6.98869	2.17776	0.795536	2.73748	0.00619118	0.0362327			OR2A7	0	0	0	0	0	0	0	2.411	0	0	1.76	0	0	0	0	0	0	0	0	0	1.888	0	0	0
	MMAA	3.05123	3.06272	1.11893	2.73719	0.00619662	0.0362367			TEF	0	0	1.881	0	0	0	0	1.842	0	0	0	0	0	0	0	0	0	0	0	0	0	7.391	0	0
	LOC100130992	2.07159	4.45061	1.62618	2.73685	0.00620314	0.0362469			IDI1	0	0	0	1.68	0	0	0	0	0	0	0	0	0	0	0	0	0	3.274	0	0	0	17.949	5.093	12.887
	LOC105377267	1.37254	5.58757	2.04213	2.73615	0.00621625	0.0362808			POFUT1	0	0	0	0	0	0	0	0	0	0	0	1.871	1.825	0	0	0	3.764	0	3.629	1.625	0	2.112	3.056	1.074
	TRIM9	1.75283	5.08448	1.85834	2.73603	0.0062185	0.0362808			RNR2	0	3.446	0	0	0	0	0	0	0	0	0	0	0	0	0	0	0	0	0	0	0	0	0	0
	KCNJ3	1.80099	6.08895	2.22582	2.73559	0.00622681	0.0362808			SLC4A8	12.91	0	7.523	13.441	0	0	5.271	20.261	0	0	3.521	5.613	3.65	13.217	7.364	3.717	13.175	3.274	7.257	0	3.775	0	4.074	5.37
	RPS6	9.66957	-2.95351	1.07968	-2.73553	0.00622801	0.0362808			SERPINA11	1.844	0	0	0	0	0	0	0	0	0	0	0	0	0	0	0	0	0	0	0	0	0	0	0
	ZNF697	2.51027	3.18674	1.16536	2.73455	0.00624653	0.0363608			NUTM2A-AS1	0	0	0	0	0	0	0	0	0	0	0	0	0	1.888	0	0	0	0	0	0	0	0	4.074	1.074
	LINC00562	1.18547	5.51194	2.01638	2.73358	0.00626502	0.0364406			FBXW8	0	0	0	0	0	0	0	3.684	0	0	0	0	0	1.888	0	1.859	0	0	0	0	0	0	2.037	2.148
	TEX13D	1.77182	6.05585	2.2156	2.73327	0.00627084	0.0364465			TTC5	1.844	0	0	0	0	0	0	0	0	0	0	0	0	0	0	0	0	0	0	0	0	0	0	0
	IQSEC3	1.27622	5.59971	2.04896	2.73296	0.00627687	0.0364472			DPYSL5	1.844	0	0	0	0	0	0	0	0	0	0	0	0	0	0	0	0	0	0	0	0	0	0	0
	GRIA1	1.80133	5.11827	1.87293	2.73276	0.00628053	0.0364472			TESK2	0	0	0	0	0	0	0	1.842	0	0	0	1.871	0	0	0	0	0	0	1.814	0	0	1.056	0	0
	NCAM2	1.2803	5.57233	2.03978	2.73183	0.00629836	0.0365227			PRAMEF2	0	0	0	0	0	0	1.757	0	0	0	0	1.871	0	0	0	0	0	0	0	0	0	0	0	0
	NR6A1	2.36706	4.129	1.51158	2.73158	0.00630315	0.0365227			LOC100272217	1.844	0	0	0	0	0	0	1.842	0	0	0	0	0	0	0	1.859	0	1.637	0	0	0	0	0	0
	CACNA1C-AS1	1.26017	5.569	2.0398	2.73016	0.00633026	0.0366263			NAT2	0	0	0	0	0	0	0	3.684	0	0	0	0	0	0	0	0	0	0	0	0	0	0	0	0
	CXCL2	1.94875	6.17951	2.26344	2.73015	0.00633065	0.0366263			CENPE	0	0	0	0	0	0	1.757	0	0	0	0	0	1.826	0	0	0	1.882	1.636	0	0	1.887	6.335	2.037	0
	TBX18	1.18254	5.51846	2.0218	2.72948	0.00634348	0.0366727			DNAJC15	1.844	0	0	0	0	0	8.786	1.842	0	0	0	9.355	3.65	0	1.841	0	0	3.274	0	0	0	6.335	15.279	9.665
	SLC38A4	3.30018	3.47945	1.27506	2.72885	0.0063555	0.0367142			TNFAIP1	1.844	0	0	0	0	0	0	0	0	0	0	0	0	1.888	0	0	0	0	0	0	0	1.056	0	3.222
	RPL12	4.29422	-3.29284	1.20743	-2.72715	0.00638836	0.0368761			BSND	0	0	0	0	0	0	0	1.842	0	0	0	0	0	0	0	0	0	0	0	0	0	0	0	1.074
	EPHA7	1.95261	4.42752	1.62418	2.72601	0.00641048	0.0369725			RBPMS2	0	0	0	0	0	0	0	0	0	0	0	0	0	0	0	1.859	0	0	0	0	0	2.112	7.13	0
	AJUBA	1.09017	5.32216	1.95252	2.72579	0.00641479	0.0369725			NCAPD2	0	0	0	0	0	0	0	0	0	0	0	0	0	0	0	0	0	0	0	0	0	1.056	0	2.148
	CSDE1	8.82776	-1.98632	0.728992	-2.72475	0.00643508	0.0370362			RAB11FIP5	1.844	0	0	0	0	0	0	0	0	0	0	0	0	1.888	0	0	0	0	0	0	0	0	1.019	2.148
	PNMA2	1.59951	5.82306	2.1373	2.72449	0.00644002	0.0370362			MIR4500HG	0	0	0	3.36	3.15	0	1.757	3.684	0	0	0	0	0	0	0	0	0	0	0	0	0	0	0	0
	PIFO	1.89403	4.41257	1.6196	2.72447	0.00644044	0.0370362			MTX2	0	0	3.762	6.721	0	0	0	0	0	0	0	0	0	0	0	0	0	0	0	0	0	1.056	0	0
	EEF1B2	2.74016	-2.81745	1.03427	-2.7241	0.00644768	0.0370498			IL22RA2	9.221	1.723	0	0	0	0	1.757	7.368	0	0	0	3.742	5.475	1.888	5.523	3.717	0	0	5.443	0	3.775	0	0	0
	WDR89	2.10585	4.41021	1.6193	2.72353	0.00645889	0.0370862			TMUB2	0	0	0	0	0	0	0	0	0	0	0	0	3.65	0	0	0	1.882	0	0	0	0	0	5.093	2.148
	SETSIP	2.90275	4.04109	1.48419	2.72275	0.00647414	0.0371206			GABRR1	3.688	0	0	0	0	0	1.757	0	0	0	0	0	1.825	0	0	0	0	0	0	0	0	0	0	0
	PPARGC1B	3.55114	2.69933	0.991407	2.72272	0.00647463	0.0371206			CCT8	1.844	0	1.881	0	1.575	0	0	0	0	0	0	0	0	1.888	0	0	0	0	0	0	0	45.401	49.911	31.144
	ZNF534	1.30941	5.57322	2.04823	2.72099	0.00650861	0.0372873			CFAP20	0	0	0	0	0	0	0	0	0	0	0	0	0	0	0	0	0	0	0	0	0	2.112	3.056	0
	PLCL1	1.75053	4.297	1.58024	2.71921	0.0065438	0.0374607			KCND3	0	0	0	0	0	0	0	0	0	0	0	0	0	0	0	0	1.882	0	0	0	0	4.223	0	0
	NEXMIF	3.33485	3.48605	1.28222	2.71875	0.00655288	0.0374844			ZNF705B	0	0	0	0	0	0	0	0	0	0	0	0	0	0	0	0	1.883	0	0	0	0	0	0	0
	WWC2	2.58864	2.99363	1.10177	2.71712	0.00658531	0.0376416			ACTR1A	0	0	0	0	0	0	0	0	0	0	0	0	0	0	0	0	0	0	0	0	0	5.279	11.204	5.37
	LINC00654	1.76684	4.22462	1.5565	2.71417	0.00664415	0.0379495			ZC3HAV1L	0	0	0	0	0	0	0	0	0	0	0	0	0	0	1.841	0	0	0	0	0	0	5.279	0	9.665
	OR51E1	1.20518	5.503	2.02861	2.71269	0.00667396	0.0380704			NDUFA1	0	1.723	0	0	0	0	0	0	0	0	0	0	0	0	0	0	0	0	0	0	0	14.782	20.372	7.517
	SDCBP	3.57673	-2.70056	0.995553	-2.71262	0.00667532	0.0380704			HELB	7.377	0	0	1.68	0	0	0	0	0	0	0	1.871	0	0	0	0	0	1.637	0	0	0	0	3.056	1.074
	NKAIN2	2.34087	4.71156	1.73832	2.71042	0.0067199	0.0382747			IGFBP4	1.844	0	0	0	0	0	0	0	0	0	0	0	0	0	0	0	0	0	0	1.625	0	0	3.056	2.148
	RD3	1.46841	5.76902	2.12851	2.71035	0.00672121	0.0382747			GAS5-AS1	0	0	7.523	0	0	0	0	0	0	0	0	0	0	0	0	0	0	0	0	0	0	0	0	0
	PRR3	2.80816	3.70283	1.36633	2.71005	0.00672726	0.0382805			ALAD	3.688	1.723	5.642	10.081	1.575	0	5.271	1.842	0	0	5.281	5.613	0	7.553	0	5.576	0	3.274	3.629	0	5.663	5.279	1.019	4.296
	RPSA	3.76442	-3.46758	1.2797	-2.70968	0.00673483	0.0382949			OR12D3	0	0	5.642	0	1.575	20.074	1.757	12.893	0	2.822	0	1.871	5.475	7.553	3.682	0	1.882	1.637	3.629	0	3.775	0	0	0
	PCDHGA4	1.46006	5.81571	2.14664	2.70922	0.00674419	0.0383195			SPDYE15P	11.681	0	2.508	3.92	0	0	0	0.624	0	0	2.347	0.624	2.164	0	0	0.62	3.24	0.546	0.612	0.542	0	0.352	0	0
	SLC1A3	1.32903	5.56234	2.05415	2.70785	0.00677198	0.0384487			IMPDH1	0	0	0	0	0	0	0	0	0	0	0	0	0	0	0	0	0	0	0	0	0	4.223	3.056	2.148
	LINC02099	2.41873	4.12816	1.52473	2.70746	0.00677996	0.0384653			PRSS37	3.688	0	0	0	0	0	0	0	0	0	0	0	0	0	0	0	0	0	0	0	1.888	0	0	0
	BTBD18	1.16848	5.48613	2.02658	2.70708	0.00678772	0.0384806			RANGAP1	0	0	0	6.721	0	0	1.757	5.526	0	0	1.76	0	0	1.888	0	0	0	0	5.443	0	0	0	0	2.148
	GK3P	2.0509	5.30263	1.95914	2.70661	0.0067974	0.0385068			LOC399715	0	0	0	0	1.575	0	1.757	0	0	0	0	0	0	0	0	0	0	0	0	0	0	0	0	0
	RPL24	2.3199	-3.96254	1.46469	-2.70538	0.00682257	0.0386206			TTF2	1.844	0	3.762	0	1.575	0	0	9.209	0	0	0	3.742	1.825	0	0	0	1.882	0	0	0	0	4.223	2.037	0
	FASTKD1	5.17722	1.75047	0.647107	2.70507	0.00682893	0.0386279			PATJ	1.844	0	1.881	1.68	0	0	1.757	0	1.64	0	0	0	1.825	3.776	0	0	1.882	0	1.814	0	0	2.112	12.223	6.444
	RPS7	3.45215	-3.38658	1.25257	-2.70371	0.00685697	0.0387577			CTSC	12.909	0	13.165	5.04	0	0	8.786	1.842	0	0	3.521	0	3.65	3.776	1.841	7.434	5.647	0	5.443	0	3.775	26.396	14.261	7.517
	LINC02338	1.51538	4.83752	1.78949	2.70329	0.00686562	0.0387778			RB1	1.844	1.723	0	0	0	0	1.757	0	0	14.111	1.76	1.871	0	0	0	0	0	0	0	1.625	0	25.34	20.372	10.739
	PPP1R3C	1.0415	5.31009	1.96476	2.70266	0.00687871	0.0388024			PGS1	0	0	0	0	0	0	0	0	0	0	0	0	0	0	0	0	0	0	0	0	0	0	2.037	1.074
	SVIL-AS1	2.65658	3.30526	1.223	2.70259	0.00688018	0.0388024			CNGA1	0	0	0	0	0	0	1.757	3.684	0	0	1.76	1.871	0	1.888	0	3.717	0	0	0	0	0	0	0	0
	PLXNA2	2.27575	4.54767	1.68311	2.70194	0.00689367	0.0388497			PTX3	0	0	0	1.68	0	0	0	0	1.64	0	0	0	0	0	3.682	0	0	0	1.814	0	1.888	0	0	0
	NFYC-AS1	1.23701	5.52074	2.04408	2.70084	0.00691649	0.0389095			POLN	0	0	0	0	0	0	0	0	0	0	0	0	0	0	0	0	0	0	0	0	0	0	2.037	0
	SPZ1	1.1867	5.47385	2.02681	2.70073	0.00691873	0.0389095			COX6C	0	1.723	0	1.68	0	0	0	0	0	14.111	0	0	0	0	0	1.859	0	0	0	0	0	3.168	0	17.183
	MIR100HG	2.3042	4.10224	1.51907	2.70049	0.00692372	0.0389095			MID1IP1	1.844	0	3.762	0	0	0	0	0	0	0	0	0	0	0	1.841	0	0	0	0	0	0	1.056	0	0
	BORA	1.74354	5.06006	1.87379	2.70044	0.00692474	0.0389095			S1PR5	1.844	0	1.881	5.041	1.575	0	0	0	0	0	0	0	0	3.776	0	0	3.765	0	0	0	0	0	0	0
	PTGFR	1.40521	5.73415	2.12412	2.69954	0.00694355	0.0389751			PSME2	0	1.723	0	0	0	0	0	0	0	4.233	0	0	0	0	0	0	0	0	0	0	0	30.619	14.26	8.591
	CERS6-AS1	1.845	5.11426	1.8946	2.69939	0.00694667	0.0389751			GDF5	0	0	0	0	0	0	0	0	0	0	0	0	0	1.888	0	0	0	0	0	0	0	0	0	0
	KLK2	1.57187	4.89102	1.8124	2.69865	0.00696221	0.0390335			OSGIN2	11.065	3.446	5.642	6.721	7.874	21.899	0	1.842	0	0	0	0	3.65	3.776	3.682	3.717	1.882	0	1.814	0	5.663	5.279	3.056	10.739
	TYW3	1.6549	5.00639	1.85593	2.69751	0.00698597	0.0391379			LINC00351	0	1.723	0	0	0	0	0	1.842	0	0	0	0	0	0	0	0	0	0	0	0	0	0	0	0
	C10orf53	2.02018	3.89011	1.44246	2.69686	0.00699974	0.0391862			FRMD5	1.844	0	1.881	0	0	0	0	1.842	0	0	0	0	0	1.888	1.841	1.859	0	1.637	0	0	0	0	0	0
	PROX1	3.23905	3.08863	1.14539	2.69657	0.00700584	0.0391915			VPS33B-DT	0	0	0	0	0	0	0	0	0	0	3.521	1.871	0	0	0	0	0	0	0	0	0	0	0	0
	DNHD1	1.46416	5.81595	2.15713	2.69615	0.00701468	0.0391992			NOTCH2NLA	0	0	0	7.588	0	7.299	0	12.73	6.558	8.191	0	16.839	0	0	0	0	0	14.731	0	5.945	0	0	0	0
	ZBTB20	10.8483	1.59896	0.593083	2.69601	0.00701752	0.0391992			TMEM86A	1.844	1.723	5.642	1.68	1.575	0	7.028	3.684	0	0	1.76	3.742	0	5.664	3.682	1.859	5.647	4.91	5.443	0	5.663	0	0	0
	ZIM3	1.28711	5.53678	2.05458	2.69485	0.00704199	0.0392831			ST5	0	0	1.881	0	0	0	0	0	0	0	0	0	0	0	0	0	0	0	0	0	0	2.112	0	0
	CTSL	1.61142	5.87096	2.17876	2.69463	0.00704665	0.0392831			LOC101929705	0	0	1.881	0	0	0	0	0	0	0	0	0	0	0	3.682	0	1.882	0	0	0	0	0	0	0
	GOLGA8K	1.48054	5.76988	2.1413	2.69457	0.00704804	0.0392831			ERF	1.844	0	0	0	0	0	0	3.684	0	2.822	0	0	0	0	0	1.859	0	0	0	0	3.775	0	0	3.222
	LOC494141	1.517	5.78727	2.1485	2.69363	0.00706776	0.0393341			FLJ32255	0	0	0	0	0	0	0	0	0	0	0	0	0	0	1.841	0	0	0	0	0	0	0	8.149	0
	RAD51AP2	1.37133	5.70321	2.11747	2.69341	0.00707243	0.0393341			MGST2	0	0	0	0	0	0	0	0	0	4.233	0	0	0	0	0	0	0	0	0	0	0	3.168	2.037	0
	PMP2	1.42719	4.79315	1.77959	2.6934	0.00707269	0.0393341			ARMCX1	0	1.723	0	0	0	0	0	0	0	0	0	0	0	0	0	0	0	0	1.814	1.625	0	0	0	0
	AR	3.3009	4.27236	1.58654	2.69288	0.00708376	0.0393669			ST20-AS1	0	0	0	0	0	0	0	0	0	0	0	0	0	0	0	0	0	1.637	0	0	0	0	3.056	0
	PTCHD1	1.17112	5.48429	2.03692	2.69244	0.00709312	0.0393846			ZDHHC11B	1.844	0	1.881	0	0	0	1.757	1.842	1.64	0	0	0	1.825	0	0	0	0	0	0	0	0	0	0	0
	TGFB3	1.2775	5.52949	2.05397	2.69211	0.00710025	0.0393846			ITPRID1	18.442	0	3.762	3.36	1.575	0	1.757	3.684	3.279	0	3.521	1.871	3.65	0	3.682	1.859	7.529	0	9.072	0	5.663	0	0	0
	TSC1	3.79601	3.21902	1.19577	2.692	0.00710248	0.0393846			XRCC1	0	0	0	1.68	0	0	0	0	0	0	0	0	0	0	0	0	0	0	0	0	0	0	0	0
	RIOX2	2.56712	3.83351	1.42446	2.6912	0.00711963	0.0394509			LOC101929753	0	0	0	0	0	0	0	0	0	0	0	0	0	0	0	0	1.882	0	0	0	0	0	0	0
	MEF2C-AS1	2.85895	3.31817	1.23411	2.68871	0.0071728	0.0397166			TG	1.844	0	0	0	3.15	0	0	0	0	0	0	0	0	0	0	0	0	0	0	0	0	1.056	0	0
	KIAA0319	1.89284	4.42026	1.64426	2.6883	0.00718173	0.0397372			RNF114	3.688	0	1.881	6.721	0	0	1.757	3.684	0	0	0	0	0	1.888	0	3.717	1.882	0	0	0	0	8.447	5.093	11.813
	CNKSR3	1.16067	5.47704	2.03786	2.68764	0.00719587	0.0397762			CLK1	0	0	1.881	15.122	1.575	0	1.757	3.684	0	0	0	0	1.825	3.776	0	1.859	1.882	3.274	1.814	0	1.888	8.447	8.149	2.148
	KLF5	1.20482	5.48362	2.04073	2.68709	0.00720778	0.0397762			RFPL1	3.688	0	0	0	0	0	0	0	3.279	0	0	3.742	0	3.776	0	0	0	0	0	0	0	0	0	3.222
	TNFRSF13B	3.06022	3.55186	1.32183	2.68708	0.00720795	0.0397762			FBXL3	0	0	1.881	3.36	0	0	0	0	0	0	1.76	0	3.65	5.664	1.841	0	0	1.637	0	0	0	23.228	35.65	25.774
	PSMD6-AS2	1.26908	5.51543	2.05263	2.687	0.0072097	0.0397762			UBR2	5.533	0	1.881	6.721	0	0	1.757	1.842	6.558	0	0	0	7.3	0	0	0	0	0	1.814	0	3.775	6.335	20.372	21.479
	SPATA6	3.07273	3.28922	1.22433	2.68655	0.00721931	0.0398003			LINC00237	0	0	0	0	0	0	0	0	0	0	0	0	0	0	5.523	0	0	0	0	0	0	0	0	0
	GFOD1	1.78615	5.10243	1.90059	2.68466	0.00726033	0.0399975			RAD54B	9.221	0	5.642	3.36	1.575	0	3.514	1.842	1.64	0	0	0	5.475	7.553	5.523	7.434	1.882	0	1.814	0	0	2.112	0	2.148
	C1orf216	2.49827	3.60596	1.34338	2.68425	0.00726934	0.0400182			PER2	0	0	0	1.68	0	0	0	0	0	0	0	1.871	1.825	7.553	0	0	1.882	0	1.814	0	0	0	0	1.074
	KCNJ1	1.20308	5.50131	2.04985	2.68376	0.00727988	0.0400472			OR51A7	0	0	0	0	1.575	0	0	0	0	0	0	0	0	0	0	0	0	0	0	0	0	0	0	0
	TMTC3	1.77696	5.05928	1.8857	2.68297	0.00729726	0.0401139			SLA	1.844	0	0	3.36	1.575	0	0	0	0	0	1.76	0	5.475	0	7.364	1.859	1.882	4.91	7.258	0	0	7.391	17.316	20.404
	PLG	1.3488	5.68989	2.12272	2.68048	0.00735172	0.040384			SOCS5	1.844	0	0	0	0	0	1.757	0	0	0	0	0	0	5.664	0	1.859	0	0	0	0	0	1.056	3.056	5.37
	NSD2	4.79594	2.4042	0.897027	2.68019	0.00735805	0.0403897			SUGT1P4-STRA6LP-CCDC180	0	0	3.762	0	0	0	0	0	0	0	0	0	0	0	0	0	0	0	0	0	0	0	5.646	4.296
	SLC35G1	2.3904	4.11882	1.53714	2.67954	0.00737243	0.0404394			AADAC	0	0	0	0	0	0	0	1.842	0	0	0	0	0	0	0	0	0	0	0	0	0	0	0	0
	BHLHB9	1.12886	5.44342	2.03453	2.67552	0.00746125	0.0408971			FIZ1	0	0	0	3.36	0	0	0	0	0	0	0	0	0	0	0	0	0	0	0	0	0	0	0	0
	RANBP3L	1.19926	5.46886	2.04439	2.67506	0.0074716	0.0409027			SMYD1	1.844	0	1.881	0	0	0	0	0	0	0	3.521	0	1.825	0	0	0	0	0	0	1.625	0	0	0	0
	FBXO40	3.2252	3.50529	1.31039	2.675	0.00747303	0.0409027			ILF3-DT	0	0	1.881	0	0	0	0	1.842	1.64	0	0	7.484	0	0	0	1.859	0	0	1.814	0	0	0	0	3.222
	BAGE5	1.15511	5.45947	2.04125	2.67457	0.00748246	0.0409249			PTGFRN	0	0	0	3.36	0	0	0	1.842	0	0	0	5.613	0	1.888	1.841	0	1.882	1.637	0	0	1.888	1.056	1.019	0
	RPS13	2.54804	-3.68548	1.37837	-2.6738	0.0074998	0.0409903			RGS10	0	1.723	0	16.802	0	0	0	0	0	0	0	0	0	0	0	0	0	0	0	0	0	76.02	126.304	9.665
	F2R	1.89939	-4.09421	1.5315	-2.67332	0.00751036	0.0410185			IMMT	0	0	0	0	1.575	0	0	1.842	0	11.289	0	0	0	0	1.841	1.859	1.882	1.637	0	0	0	5.279	8.149	15.035
	HOMEZ	4.0149	2.96036	1.10834	2.67099	0.00756286	0.041264			FAM122A	1.844	0	0	6.721	0	0	3.514	0	0	0	0	1.871	0	5.664	0	1.859	1.882	1.637	1.814	0	1.888	3.168	0	3.222
	DACT1	1.46727	5.77943	2.1639	2.67084	0.00756616	0.041264			DRAM2	0	0	1.881	0	0	0	0	0	0	0	0	0	0	0	0	0	1.882	1.637	0	0	0	6.335	0	8.591
	LEPR	4.21063	-3.39571	1.27209	-2.6694	0.00759877	0.0414122			PPEF2	5.533	0	0	0	0	0	0	0	0	0	0	0	1.825	0	0	0	0	0	0	0	0	0	0	0
	LOC100507516	1.82264	5.09511	1.9095	2.66829	0.00762376	0.0415082			TRPC6	1.844	0	0	0	0	0	0	0	0	0	0	0	1.825	0	0	0	0	0	0	0	3.775	1.056	7.13	0
	NKD1	2.12909	3.57148	1.33857	2.66814	0.0076273	0.0415082			NDNF	0	0	1.881	11.761	0	0	0	0	0	4.233	0	1.871	0	0	0	0	1.882	0	0	0	1.888	0	0	0
	RAB3B	2.65362	3.54793	1.33032	2.66697	0.00765375	0.0416119			DBIL5P2	1.844	0	0	0	0	0	0	0	0	1.411	0	0	0	0	0	0	0	0	0	0	0	0	0	0
	GREB1L	1.23246	5.49545	2.06068	2.66682	0.00765728	0.0416119			GOLGA8DP	0	0	0	0	0	0	8.786	0	0	0	0	0	0	0	0	0	0	0	0	0	0	0	0	0
	TMEM50A	2.40706	-3.81351	1.43012	-2.66657	0.00766301	0.0416132			DCBLD2	1.844	3.446	5.642	5.041	0	0	0	1.842	0	0	1.76	3.742	1.825	0	0	0	0	0	1.814	0	5.663	0	8.149	0
	RPS20	7.41681	-2.50396	0.939403	-2.66548	0.0076878	0.0417181			ACBD3	1.844	0	1.881	0	0	0	1.757	0	0	2.822	0	1.871	1.825	1.888	1.841	0	1.882	0	1.814	0	0	9.503	6.112	23.626
	TIMM50	2.00235	3.86627	1.45122	2.66416	0.00771807	0.0418525			S100PBP	0	0	0	3.36	0	0	1.757	9.209	0	5.645	0	1.871	5.475	3.776	1.841	1.859	1.882	0	3.629	0	0	9.503	0	8.591
	ZNF66	0.920233	5.18653	1.94726	2.66351	0.00773304	0.0418746			PICART1	0	0	0	1.68	1.575	0	0	1.842	0	0	1.76	0	0	3.776	0	0	0	0	0	0	0	6.335	0	1.074
	ZNF440	1.35514	5.66707	2.12767	2.6635	0.00773315	0.0418746			LINC01088	0	0	0	0	0	0	0	0	0	0	1.76	0	0	0	0	0	0	0	0	0	0	5.279	2.037	0
	DCAF4L2	1.81192	5.06659	1.90321	2.66213	0.00776483	0.0420162			CORO1C	3.688	0	1.881	0	0	0	0	0	0	0	0	0	0	1.888	0	7.434	0	3.274	0	0	1.888	46.457	129.36	30.07
	TRAF3IP1	1.60502	4.94495	1.8583	2.661	0.00779085	0.0421271			DLAT	1.844	1.723	0	0	0	9.124	0	3.684	0	0	0	0	0	0	0	0	1.882	0	5.443	0	1.888	0	10.186	5.37
	CXADR	2.1315	3.91064	1.47012	2.66008	0.00781215	0.042185			EPB41L5	3.688	1.723	5.642	5.041	1.575	10.949	3.514	7.368	1.64	0	5.281	7.484	7.3	9.44	1.841	3.717	5.647	1.637	3.628	1.625	0	0	1.019	3.222
	TBC1D12	1.31556	5.64792	2.12323	2.66006	0.00781266	0.042185			NPIPB8	0	0	1.881	0	0	0	0	0	0	0	0	3.742	0	0	0	0	0	0	0	0	5.663	0	0	0
	WNT9B	1.33485	5.65417	2.12597	2.65958	0.00782392	0.0422159			TRAF3IP2-AS1	5.533	0	1.881	6.721	1.575	0	0	3.684	1.64	0	5.281	9.355	0	7.553	1.841	3.717	3.765	3.274	0	0	0	0	0	0
	STIM2	2.67213	3.62791	1.36482	2.65816	0.00785687	0.0423636			MYBPC1	0	0	0	0	0	0	0	0	0	0	0	0	0	0	1.841	0	0	0	0	0	0	0	0	0
	LGR5	1.37494	5.69683	2.14432	2.65671	0.00789073	0.0424835			LOC100507599	0	0	0	0	0	0	1.757	1.842	0	0	0	5.613	0	0	0	0	1.882	1.637	0	0	1.888	0	0	0
	MAB21L2	2.20405	3.82644	1.4405	2.65634	0.0078995	0.0424835			CYP26A1	0	0	0	0	0	0	0	1.842	0	0	0	0	0	0	0	0	0	0	0	0	0	0	0	0
	TBILA	1.26735	5.48658	2.06549	2.65631	0.00790006	0.0424835			DGKD	1.844	0	0	1.68	0	0	0	0	0	0	0	0	0	5.664	0	0	0	0	0	0	0	15.838	16.297	2.148
	EXPH5	2.24186	3.3273	1.25263	2.65625	0.00790143	0.0424835			IMP4	0	0	1.881	0	0	0	0	0	1.64	0	0	0	3.65	0	0	0	0	0	0	0	0	0	0	7.517
	ZNF280A	1.10855	5.38821	2.0296	2.65481	0.00793527	0.042568			KAT8	0	0	0	0	0	0	0	0	0	0	0	0	0	0	0	0	0	0	0	0	0	0	6.112	7.517
	C1orf74	2.79105	3.40084	1.28103	2.65477	0.00793621	0.042568			PPP4R3B	0	0	0	0	0	0	1.757	1.842	0	1.411	3.521	1.871	3.65	1.888	3.682	0	3.765	0	3.629	0	3.775	33.787	39.725	34.365
	LRRTM2	1.71376	4.99985	1.88343	2.65466	0.00793891	0.042568			HTR3B	0	0	1.881	0	0	0	0	0	1.64	0	0	0	0	0	0	0	1.882	0	0	0	0	0	0	0
	PKHD1L1	6.60866	-2.2109	0.832846	-2.65463	0.00793958	0.042568			PTAFR	1.844	0	0	0	0	0	0	0	0	0	1.76	1.871	0	1.888	0	0	0	0	0	0	0	0	8.149	1.074
	LOC730338	1.44536	5.70024	2.14748	2.65438	0.00794538	0.042568			RCAN1	3.688	0	0	0	0	0	0	0	0	0	0	1.871	0	0	0	1.859	0	0	0	0	0	7.391	2.037	2.148
	KLHL3	2.6416	4.25162	1.60199	2.65397	0.00795516	0.042568			FADD	0	0	0	0	0	0	0	0	0	0	1.76	0	0	0	0	0	0	0	0	0	0	0	1.019	0
	RPL31	3.34156	-3.15206	1.1877	-2.65392	0.00795632	0.042568			ENO4	3.688	0	0	0	0	0	0	1.842	0	0	0	0	0	0	0	0	0	0	0	0	0	0	0	0
	MYO10	3.97617	2.77744	1.04669	2.65355	0.00796494	0.0425842			SLITRK2	1.844	3.446	7.523	3.36	1.575	27.373	1.757	3.684	0	0	0	0	1.825	13.217	0	0	0	0	1.814	4.875	1.888	0	0	0
	MAP3K19	1.21939	5.45197	2.05506	2.65295	0.00797908	0.0426059			CBL	16.598	1.723	11.285	1.68	0	0	1.757	7.368	3.279	1.411	1.76	3.742	9.125	0	1.841	0	1.882	4.91	1.814	0	1.888	11.614	38.706	27.922
	TTC25	1.13103	5.41847	2.04246	2.65291	0.00798021	0.0426059			NPC1L1	1.844	0	0	0	0	0	0	0	0	0	0	0	0	0	0	0	0	0	0	0	0	0	0	0
	NR4A3	3.5806	2.93864	1.10791	2.65241	0.00799193	0.0426328			TRIM56	7.377	0	1.881	0	0	0	0	0	0	0	0	0	0	0	0	0	0	0	0	0	3.775	2.112	3.056	5.37
	FYB1	5.39864	-2.85468	1.07634	-2.65222	0.00799646	0.0426328			CYP2B6	0	0	0	0	0	0	0	0	0	0	0	0	0	0	0	0	0	0	0	1.625	0	0	0	0
	ARSJ	1.93486	3.8811	1.46359	2.65177	0.00800719	0.0426601			SHROOM3	1.844	3.446	1.881	3.36	1.575	0	3.514	1.842	0	0	0	1.871	0	1.888	3.682	1.859	0	1.637	0	0	5.663	0	1.019	0
	RSPO4	1.46231	5.70668	2.15223	2.65151	0.00801317	0.0426621			MNS1	0	0	0	0	0	0	0	0	0	0	0	0	1.825	0	0	0	0	0	1.814	0	0	0	0	0
	LOC101926960	1.39523	5.65572	2.13336	2.65109	0.00802324	0.0426859			DDHD2	1.844	0	3.762	3.36	6.299	0	0	5.526	0	0	1.76	3.742	0	0	1.841	0	1.882	0	1.814	0	1.888	8.447	3.056	2.148
	ENAM	1.3921	5.69555	2.14921	2.65007	0.00804755	0.0427853			LOC101927100	0	0	0	0	0	0	0	0	0	0	0	1.871	0	0	0	0	0	0	0	0	0	0	0	0
	LINC01094	2.17611	4.00517	1.51201	2.64891	0.00807518	0.0429022			TSPYL1	9.221	0	0	0	0	0	0	0	0	0	0	0	1.825	0	0	0	1.882	1.637	3.629	0	5.663	20.061	13.242	21.478
	PLEKHA8	3.33374	2.89189	1.09198	2.6483	0.0080897	0.0429494			GAS5	0	0	0	0	0	0	0	0	0	7.055	0	0	0	0	0	0	0	0	0	0	0	19.005	6.112	4.296
	CELF4	1.55779	4.94342	1.8669	2.64792	0.00809882	0.0429678			BORCS7	0	0	0	0	0	0	0	0	0	0	0	1.871	0	0	0	0	1.882	0	1.814	0	7.551	11.614	3.056	6.444
	FGB	1.15311	5.46002	2.06263	2.64711	0.00811829	0.0430411			CWC27	1.844	0	0	6.721	0	0	1.757	0	0	0	0	0	3.65	0	0	0	3.765	1.637	0	0	3.775	4.223	5.093	2.148
	SERPINB1	3.20988	-3.41591	1.29059	-2.64678	0.00812618	0.0430529			LINC02231	0	0	0	0	0	0	0	0	0	0	0	0	0	0	0	0	0	0	1.814	0	0	0	0	0
	SOX21-AS1	1.07647	5.38161	2.03397	2.64586	0.00814826	0.0431246			COQ6	0	0	0	0	0	0	0	0	0	0	0	0	0	0	0	0	0	0	0	0	0	3.168	0	0
	HS6ST3	2.25723	3.79426	1.4341	2.64575	0.00815106	0.0431246			SNRPN	0	0	0	8.085	0	0	0	0	0	0	0	1.871	0	0	0	0	0	0	0	0	0	6.926	9.452	0
	TP73-AS1	1.09843	5.37336	2.03147	2.64506	0.00816764	0.0431824			LINC00312	1.844	0	0	0	0	0	0	5.526	0	0	0	0	3.65	0	1.841	0	1.882	1.637	0	0	0	0	0	0
	ENPP7P13	2.62051	3.28459	1.24214	2.6443	0.00818611	0.04325			KCNK16	0	0	3.762	0	0	0	0	0	0	0	0	0	0	0	0	0	1.882	0	0	0	0	0	0	0
	TBC1D30	2.76863	4.36541	1.65142	2.64343	0.00820701	0.0433168			LOC101927830	2.766	0.861	1.881	1.68	0	13.687	0	1.842	0	0	0	0	1.825	5.664	0.92	0	0	0	0	0	0	0	0	0
	UBB	3.03932	-3.57856	1.35385	-2.64324	0.00821159	0.0433168			TTN-AS1	9.221	3.446	9.404	10.081	0	0	5.271	3.684	0	0	5.281	1.871	3.65	3.776	1.841	3.717	9.412	0	1.814	0	1.888	3.168	0	0
	JMJD6	1.73878	4.33626	1.64062	2.64307	0.00821584	0.0433168			DCD	0	0	0	0	0	0	0	1.842	0	0	0	0	0	0	0	0	0	0	0	0	0	0	0	0
	GPR22	1.26542	5.63043	2.13066	2.64258	0.0082278	0.0433246			TTC28	3.688	0	1.881	15.122	1.575	0	10.543	1.842	0	0	1.76	0	0	11.329	1.841	1.859	11.294	3.274	1.814	0	9.438	0	3.056	4.296
	PDGFD	1.12778	5.42143	2.0516	2.64254	0.00822872	0.0433246			MYL6	0	0	0	3.36	1.575	3.65	0	0	0	0	0	1.871	0	0	0	0	1.882	1.637	0	0	0	161.543	210.847	51.548
	SLC1A2	2.37662	3.41257	1.29162	2.64209	0.00823955	0.0433516			CD300H	0	0	0	0	0	0	0	0	0	0	0	0	0	0	0	0	0	0	0	0	0	0	0	1.074
	MDGA1	1.54964	4.92088	1.86298	2.64141	0.00825625	0.043405			VSTM2A	16.598	3.446	0	10.081	1.575	0	1.757	3.684	0	0	0	1.871	5.475	13.217	0	0	0	6.547	0	0	0	0	0	0
	FITM2	2.31203	3.6471	1.38086	2.64119	0.00826155	0.043405			KAT6B	5.533	0	0	1.68	0	0	8.786	11.051	0	8.467	3.521	5.613	1.825	7.553	3.682	1.859	3.765	1.637	1.814	0	1.888	6.335	6.111	11.813
	GRM3	1.12363	5.42102	2.05266	2.64097	0.0082668	0.043405			CFDP1	0	0	0	0	0	0	0	0	0	0	0	0	0	0	0	0	0	0	0	0	0	3.168	0	6.444
	CASC23	1.05507	5.35303	2.02808	2.63946	0.00830375	0.0435689			MUC3A	3.688	1.723	0	0	0	0	0	5.526	0	0	0	1.871	0	1.888	0	0	0	0	0	0	5.663	0	0	1.074
	RPL34	3.73667	-2.99778	1.13598	-2.63895	0.00831626	0.0436045			GTF2H4	0	1.723	0	0	0	0	0	0	0	0	0	0	0	0	0	0	0	0	0	0	0	0	0	2.148
	UGDH-AS1	1.38767	5.65063	2.14241	2.63752	0.00835158	0.0437595			MPZL3	0	0	5.642	5.041	0	0	5.271	3.684	0	0	1.76	0	0	1.888	0	1.859	1.882	1.637	0	3.25	0	2.112	11.204	1.074
	RPS6KC1	4.45432	3.06941	1.16391	2.63716	0.00836045	0.0437759			TMA7	3.688	0	0	0	0	0	0	0	0	1.411	0	0	0	3.776	0	0	0	0	0	0	0	20.061	13.242	22.552
	CDC42P3	1.15008	5.40763	2.05216	2.63509	0.00841153	0.0439581			DHX40	0	0	0	0	0	0	1.757	0	0	8.467	0	0	0	0	0	0	0	1.637	0	0	0	8.447	6.112	1.074
	LOC101927830	1.15378	5.4995	2.08714	2.63495	0.00841504	0.0439581			SLC9A4	0	0	0	0	0	0	1.757	1.842	0	0	0	3.742	0	0	1.841	0	3.765	0	0	0	0	2.112	0	0
	TMLHE-AS1	1.15378	5.4995	2.08714	2.63495	0.00841504	0.0439581			DYRK2	9.221	1.723	3.762	11.761	0	0	3.514	3.684	0	4.233	0	1.871	0	3.776	3.682	0	7.529	1.637	0	1.625	0	15.838	13.242	11.813
	SATB2	2.29692	3.45823	1.31252	2.63481	0.00841837	0.0439581			ZNF682	3.688	0	0	0	0	0	3.514	3.684	0	0	0	0	0	1.888	0	1.859	0	0	0	0	0	0	0	0
	TNIP3	1.14614	5.41252	2.05501	2.63382	0.00844305	0.0440514			NUDT2	0	0	0	0	0	0	0	0	0	0	0	0	0	0	0	0	0	0	0	0	0	2.112	0	0
	BICD1	4.32403	2.9883	1.13467	2.63363	0.00844781	0.0440514			CHCHD1	0	0	0	0	0	0	0	0	0	0	0	0	0	0	0	0	0	0	0	0	0	0	1.019	7.517
	GMNC	1.10711	5.37233	2.0412	2.63194	0.0084898	0.04424			NBPF11	0	0	0	0	0	0	0	0	0	2.822	0	0	3.65	0	5.522	0	2.394	0	1.814	0	5.662	3.74	0	6.632
	MTERF1	1.56056	4.8927	1.85946	2.63125	0.00850706	0.0442996			HNRNPA1P33	9.221	3.446	3.762	6.721	0	0	0	5.526	1.64	0	0	1.871	0	3.776	1.841	0	9.411	0	0	0	0	0	0	2.148
	LOC101927827	2.78196	2.95992	1.1254	2.6301	0.00853593	0.0444196			GPR6	0	0	0	0	0	0	0	1.842	0	0	0	0	1.825	0	0	0	1.882	0	0	0	0	0	0	0
	ACOT13	0.904552	5.14269	1.95671	2.62824	0.00858279	0.0446329			LINC01094	1.844	0	7.523	16.802	0	0	5.271	0	1.64	4.233	0	0	3.65	1.888	1.841	0	3.765	3.274	3.629	0	0	0	0	3.222
	GDA	2.10732	5.32496	2.0264	2.62779	0.00859414	0.044642			COMMD6	0	0	0	5.041	0	0	1.757	0	1.64	0	0	0	0	0	1.841	0	1.882	0	0	0	0	8.447	11.204	11.813
	GUSBP5	1.09775	5.38743	2.05024	2.62771	0.00859627	0.044642			CLCA1	0	0	0	0	0	0	0	1.842	0	0	0	0	0	0	0	0	0	0	0	0	0	0	0	0
	INSR	3.0588	3.22725	1.22914	2.62563	0.00864895	0.0448661			RAB11FIP4	5.533	0	1.881	0	1.575	0	0	3.684	0	5.645	0	1.871	0	3.776	0	1.859	0	0	0	0	0	8.447	7.13	10.739
	RPL17	4.81556	-2.62256	0.998867	-2.62554	0.00865123	0.0448661			CHRNA6	0	0	0	0	3.15	0	1.757	3.684	0	2.822	0	0	3.65	3.776	0	3.717	0	0	0	0	0	0	0	0
	C6orf222	1.63514	5.97329	2.27596	2.62451	0.00867743	0.0449713			ITGB8	1.844	3.446	1.881	5.041	1.575	0	5.271	3.684	0	0	0	0	1.825	5.664	0	0	1.882	3.274	1.814	0	0	1.056	0	0
	OVCH1	1.27815	5.62385	2.14325	2.62399	0.00869065	0.0450092			SPDYA	0	0	0	0	0	0	0	0	0	0	0	1.871	1.825	0	0	0	0	0	0	0	0	0	0	0
	LINC00632	1.3131	5.61453	2.1399	2.62374	0.00869708	0.0450118			C17orf99	0	0	0	0	0	0	1.757	0	0	0	0	0	1.825	0	0	0	0	0	0	0	0	0	0	0
	FRMD4A	2.87384	3.0321	1.15584	2.62329	0.00870847	0.0450401			CRIP2	0	0	0	0	0	0	0	0	0	0	0	0	0	0	0	0	0	0	0	0	0	0	1.019	0
	F7	1.12518	5.37478	2.04934	2.62269	0.00872395	0.0450895			S100A12	0	0	0	0	0	0	0	0	0	0	0	0	0	0	0	0	1.882	0	1.814	0	0	0	7.13	4.296
	NOTCH2NLA	4.54338	7.38834	2.81789	2.62194	0.008743	0.0451573			RPL8	1.844	3.446	0	0	0	0	0	0	0	0	0	0	0	0	0	0	0	0	0	0	0	31.675	41.762	31.144
	SCN2B	1.14641	5.39608	2.05897	2.62077	0.00877316	0.0452824			SRP14-AS1	0	0	0	1.68	0	0	0	0	0	0	0	5.613	1.825	0	0	0	3.765	0	0	0	1.888	0	0	0
	RSPO3	1.26102	5.59544	2.13684	2.61856	0.00883029	0.0455224			FNTB	0	0	1.881	0	0	0	0	0	0	0	0	0	0	0	0	0	0	0	0	0	0	0	0	0
	ADAMTS2	2.48856	3.52543	1.34635	2.6185	0.00883163	0.0455224			GABRE	0	0	0	0	0	0	0	0	0	0	0	0	0	0	0	0	0	0	1.814	0	0	0	0	0
	LRRC55	1.12501	5.39625	2.06121	2.618	0.00884475	0.0455592			ZNF507	5.533	3.446	0	13.441	6.299	10.949	3.514	1.842	0	11.289	0	5.613	10.95	1.888	0	0	11.294	0	1.814	0	0	0	4.074	3.222
	LINC01990	2.29465	3.66084	1.3987	2.61731	0.0088625	0.0456197			LOC102724958	0	0	0	0	0	0	0	0	0	0	0	0	0	0	0	0	0	0	3.629	0	0	0	0	0
	LINC02234	1.72627	5.96486	2.27933	2.61694	0.00887229	0.0456392			LOC101928887	0	0	7.523	0	1.575	0	0	5.526	0	0	0	1.871	3.65	0	1.841	0	5.647	8.184	0	0	0	0	0	0
	SORBS2	3.81014	3.5156	1.34432	2.61515	0.00891884	0.0458477			PKNOX2	1.844	3.446	0	0	0	0	0	0	0	0	0	0	0	0	0	0	0	0	0	0	0	1.056	0	0
	FLNB-AS1	1.30914	5.62514	2.15119	2.6149	0.00892538	0.0458503			LINC02067	0	0	0	0	0	0	0	1.842	0	0	0	1.871	0	0	1.841	1.859	1.882	0	0	0	0	0	0	0
	FLG2	1.91541	3.60058	1.37718	2.61446	0.00893694	0.0458787			MAF1	0	0	0	0	0	0	0	0	0	0	0	0	0	0	0	0	0	0	0	0	0	8.447	2.037	1.074
	TMEM161B	1.6794	4.96614	1.90006	2.61368	0.0089573	0.0459275			PCDH20	0	0	0	0	1.575	0	3.514	0	0	0	0	3.742	1.825	3.776	0	3.717	0	4.91	1.814	0	1.888	1.056	0	0
	ARPP19	5.24234	-2.06115	0.788613	-2.61363	0.00895851	0.0459275			SELENOS	0	0	0	0	0	0	0	0	0	0	0	0	0	0	3.682	0	0	0	0	0	0	0	2.037	3.222
	LAMC2	1.24093	5.59081	2.13943	2.61322	0.00896932	0.0459388			GOPC	3.688	0	1.881	3.36	0	0	3.514	0	0	4.233	0	0	3.65	1.888	1.841	1.859	3.765	0	0	1.625	0	0	4.074	0
	NOS2P3	1.73774	5.10288	1.95282	2.61309	0.0089728	0.0459388			LINC00673	1.844	0	0	0	0	0	0	0	0	0	0	0	0	0	0	0	0	0	3.629	0	0	0	0	0
	SLC2A12	1.09366	5.3562	2.05007	2.61269	0.00898316	0.0459609			SSR4	1.844	0	0	0	0	0	0	0	0	0	0	0	0	0	0	0	0	0	0	0	0	1.056	18.335	1.074
	ZNF507	3.38074	3.18005	1.21875	2.60927	0.00907364	0.0463201			RNASEH1-AS1	0	0	0	1.68	0	0	0	0	0	0	0	1.871	0	0	0	0	0	3.274	0	0	0	0	0	0
	ZNF354C	4.307	2.50278	0.959198	2.60925	0.00907416	0.0463201			MCM3	0	0	0	0	0	0	0	0	1.64	1.411	0	0	0	0	0	0	0	0	0	0	0	5.279	8.149	2.148
	BAALC	1.18595	5.4064	2.07207	2.60917	0.00907611	0.0463201			ZAR1	0	0	0	0	0	0	0	0	0	0	0	0	0	0	0	1.859	0	0	0	0	0	0	0	0
	FENDRR	1.34018	4.69227	1.79842	2.60911	0.00907771	0.0463201			NXPE2	0	0	0	0	0	20.074	0	0	0	0	0	0	0	0	0	0	0	0	0	0	0	0	0	0
	TFPI	2.25809	-3.72763	1.42894	-2.60866	0.00908969	0.0463501			NBPF8	7.558	0	0	3.36	0	0	5.271	1.842	0	0	0	1.871	3.65	3.776	0	1.859	5.134	1.637	3.629	0	0	0	0	0
	MAP3K5	3.79322	-2.63535	1.01043	-2.60813	0.00910379	0.0463909			HPDL	0	0	3.762	0	0	0	0	0	0	0	0	0	0	0	0	0	0	0	0	0	0	0	0	0
	ZNF629	1.34144	4.65893	1.78649	2.60787	0.00911071	0.0463951			TMEM80	0	0	0	0	0	0	0	0	0	0	0	0	0	0	0	0	0	0	0	0	0	0	2.037	0
	RN7SL3	1.39611	-4.1465	1.59023	-2.60748	0.00912126	0.0464072			VGLL1	1.844	0	0	0	0	0	0	0	0	0	0	0	0	1.888	0	0	0	0	0	0	0	0	0	0
	NYAP2	1.2465	5.39984	2.07103	2.60732	0.00912529	0.0464072			RPS15AP10	0	0	0	0	0	0	0	7.368	0	0	0	0	0	0	0	0	0	0	3.629	0	0	0	0	0
	LDB3	1.8673	3.97781	1.52636	2.60607	0.0091588	0.0465218			OR1F12	3.688	0	1.881	0	0	0	0	0	0	0	0	0	0	0	0	0	0	0	0	0	1.888	0	0	0
	NACA	4.17644	-2.70437	1.03774	-2.60602	0.00916005	0.0465218			DSN1	0	0	0	0	0	0	0	0	0	0	0	0	0	0	0	0	0	0	0	0	3.775	0	2.037	0
	NPTN	2.05755	-3.83428	1.4715	-2.6057	0.00916874	0.0465349			COL15A1	0	0	0	0	0	0	0	0	0	0	0	0	0	0	0	0	1.882	1.637	0	0	0	3.168	0	0
	RPL13A	1.9113	-4.3594	1.67321	-2.60541	0.00917655	0.0465435			MARCOL	3.688	0	0	0	0	0	0	1.842	0	0	0	0	0	0	0	0	0	0	1.814	0	1.888	0	0	0
	MUC22	2.36847	3.68068	1.41296	2.60494	0.00918907	0.0465759			FBXL7	1.844	0	0	0	0	0	0	5.526	0	0	0	0	5.475	0	3.682	0	1.882	0	7.258	1.625	0	0	0	0
	AQP7P1	3.20832	3.63861	1.39704	2.60451	0.00920069	0.0466038			PTPRU	0	0	0	0	0	0	0	0	0	0	0	0	0	1.888	0	0	0	0	0	0	0	0	0	0
	LINC01360	1.06576	5.34667	2.05341	2.6038	0.00921967	0.0466585			RAMAC	3.688	1.723	0	0	0	0	0	3.684	0	0	1.76	0	1.825	0	0	0	3.765	0	1.814	0	0	2.112	3.056	2.148
	SLIT3	3.78061	2.64967	1.01768	2.60365	0.00922376	0.0466585			COPRS	0	1.723	0	0	0	0	0	0	0	0	0	0	0	0	0	0	0	0	0	0	0	2.112	0	4.296
	KIAA0825	2.33256	3.72723	1.43167	2.60341	0.00923011	0.0466596			APTX	0	0	0	1.68	0	0	5.271	0	0	0	0	0	0	0	0	0	0	0	0	0	0	0	0	2.148
	RYR3	0.975434	5.17959	1.98972	2.60317	0.00923663	0.0466615			STAM	0	0	1.881	0	1.575	0	0	0	0	0	0	0	0	0	0	0	1.882	0	0	0	3.775	5.279	11.204	6.444
	LINC01619	1.30167	5.59731	2.15042	2.60288	0.00924432	0.0466694			LINC01135	1.844	1.723	0	0	0	0	0	1.842	0	0	3.521	0	0	0	0	0	0	1.637	0	0	0	0	0	0
	FHIT	1.31718	5.58285	2.14511	2.6026	0.00925209	0.0466776			OR10G8	1.844	0	0	0	0	0	0	0	0	0	0	0	0	0	0	0	0	0	0	0	0	0	0	0
	TENM2	2.92497	3.76299	1.44652	2.60141	0.00928406	0.0468079			B3GALNT2	0	0	5.642	0	1.575	0	0	3.684	1.64	0	1.76	1.871	1.825	1.888	0	0	0	0	0	0	0	2.112	0	9.666
	C9orf153	2.51476	3.76145	1.4462	2.60092	0.00929729	0.0468435			LOC100289495	1.844	0	1.881	0	0	18.249	0	1.842	0	0	0	7.484	0	0	5.523	0	1.882	0	1.814	0	0	0	0	0
	ANGPT2	1.77025	4.25574	1.63781	2.59844	0.00936486	0.0471528			EEF1AKMT3	0	0	0	0	1.575	14.599	0	0	1.64	0	0	1.871	1.825	1.888	0	0	0	0	0	0	0	0	0	0
	SYT2	2.96617	3.02622	1.16474	2.5982	0.00937142	0.0471546			LOC105369438	0	0	0	0	0	0	3.514	1.842	0	4.233	0	0	1.825	1.888	0	0	0	1.637	0	0	0	0	0	0
	FAM238B	1.08451	5.3556	2.06146	2.59797	0.00937772	0.0471551			PHETA1	0	0	1.881	0	0	0	0	0	0	0	0	0	0	0	0	0	0	0	0	0	0	0	0	0
	SCML4	1.89953	3.86834	1.48998	2.59623	0.0094254	0.0473636			MOB4	5.533	0	0	3.36	0	0	0	1.842	0	0	0	0	0	0	0	0	0	0	0	0	1.888	6.335	0	0
	TNFRSF19	1.26798	5.54919	2.13974	2.59339	0.00950345	0.0477243			GBE1	0	0	0	0	0	0	1.757	3.684	0	0	0	0	0	1.888	1.841	0	0	1.637	3.629	0	0	4.223	0	2.148
	GXYLT1	4.32918	2.62265	1.01208	2.59135	0.00956013	0.0479772			PNPLA1	0	0	0	0	0	0	1.757	0	0	0	0	0	0	0	0	0	0	0	0	0	1.888	0	0	0
	OSTM1-AS1	1.21988	5.55521	2.1445	2.59044	0.00958522	0.0480714			LOC105377623	0	0	0	0	0	0	0	0	0	0	1.76	0	0	0	0	0	0	0	0	0	0	0	0	0
	CDK15	1.17447	5.52231	2.1324	2.58971	0.00960562	0.0481256			CAMK2D	7.377	0	0	0	0	0	0	1.842	1.64	4.233	0	0	1.825	5.664	3.682	1.859	16.94	1.637	1.814	0	0	12.67	12.223	7.518
	NOS1AP	3.00612	2.81544	1.08721	2.5896	0.00960868	0.0481256			LOC102724297	0	0	0	0	0	0	0	0	0	0	0	0	0	0	0	0	0	0	0	0	0	0	0	4.296
	LINC02532	1.27762	5.59337	2.1602	2.58928	0.00961756	0.0481384			DNMBP-AS1	0	0	0	0	0	0	0	0	0	0	0	0	0	0	0	0	0	0	0	0	3.775	0	0	0
	ZC3H8	1.27362	5.60378	2.16449	2.58896	0.00962649	0.0481473			SPECC1L	0	0	3.762	0	0	0	0	0	0	0	0	0	0	0	0	0	0	0	0	0	0	0	5.093	4.296
	LINC00284	1.14403	5.50218	2.12557	2.58856	0.00963783	0.0481473			FAR2P1	1.844	0	0	3.36	0	1.825	0	2.048	0	0	0	0	0	1.888	1.841	1.859	3.765	0	1.814	0	0	0	0	0
	OSBPL6	2.08907	4.49911	1.73809	2.58854	0.00963831	0.0481473			JUNB	1.844	0	0	0	0	0	0	0	0	0	0	0	0	0	0	0	0	0	0	0	0	0	0	0
	ABCB5	1.50623	5.80184	2.24183	2.588	0.00965363	0.0481876			NFKBIZ	3.688	0	0	0	0	0	0	0	0	0	1.76	0	0	0	0	0	0	1.637	1.814	0	1.888	0	2.037	3.222
	LINC02367	1.3627	5.61152	2.16845	2.5878	0.00965906	0.0481876			CSRP1	1.844	0	1.881	0	0	0	0	0	0	0	0	0	0	0	0	0	1.882	0	0	0	0	5.279	13.242	8.591
	C11orf44	1.02091	5.3154	2.05449	2.58721	0.00967563	0.0482386			2021-03-03	0	0	1.881	0	0	0	1.757	3.684	3.279	0	0	1.871	0	0	1.841	0	1.882	1.637	3.629	0	1.888	3.168	0	0
	RAI14	1.79991	5.09911	1.97143	2.5865	0.0096955	0.0483061			KRIT1	0	3.446	0	0	0	0	3.514	0	0	0	1.76	0	0	0	1.841	1.859	1.882	0	0	0	5.663	3.168	8.149	6.444
	DUSP16	2.19238	3.37444	1.3048	2.58617	0.00970483	0.0483209			BTN3A3	3.688	0	0	1.68	0	0	1.757	1.842	0	0	0	5.613	0	7.553	0	1.859	0	0	1.814	0	1.888	5.279	0	8.591
	SCN1A	1.05968	5.34713	2.06778	2.58593	0.0097118	0.048324			SH3GLB1	7.377	0	7.523	15.122	6.299	0	5.271	7.368	1.64	16.934	1.76	7.484	7.3	1.888	3.682	0	11.294	4.91	1.814	1.625	0	34.843	41.762	18.257
	ZNF860	1.21578	5.5277	2.13864	2.58468	0.00974695	0.0484672			LINC01526	0	0	1.881	0	0	0	0	1.842	0	0	0	1.871	0	0	0	0	0	0	0	0	0	0	0	0
	GLP1R	1.3143	5.61419	2.1725	2.58421	0.00976032	0.048502			ERGIC3	0	0	0	0	0	0	0	0	0	0	0	0	0	0	0	0	0	0	0	0	0	19.005	5.093	8.591
	EPHA3	1.01254	5.29209	2.04952	2.58211	0.00981977	0.0487656			BLOC1S5-TXNDC5	0	0	0	0	0	0	0	0	0	0	0	0	0	0	0	0	0	0	0	0	0	5.36	0	3.222
	DIRAS2	1.44543	4.81595	1.86564	2.58139	0.00984021	0.0488352			MTMR14	0	0	0	0	0	0	0	0	0	0	0	0	0	0	0	0	0	0	0	0	0	4.223	0	6.444
	THEG5	2.47889	3.41153	1.32196	2.58067	0.00986085	0.0489057			TTC26	1.844	0	1.881	0	1.575	0	0	0	1.64	0	0	0	0	0	1.841	0	5.647	0	1.814	0	3.775	0	0	0
	MMRN1	3.19829	-3.05453	1.18374	-2.5804	0.00986874	0.0489129			NEK1	0	0	0	0	0	0	5.271	0	0	0	0	0	0	0	5.523	0	0	0	3.629	0	0	9.503	18.335	7.517
	LINC02535	1.84256	3.74701	1.45231	2.58003	0.00987918	0.0489328			CAAP1	1.844	0	0	0	0	0	3.514	1.842	0	0	0	1.871	0	0	1.841	3.717	1.882	0	0	0	0	14.782	31.576	3.222
	APOLD1	1.55902	4.04618	1.56871	2.57931	0.00989988	0.0490034			TOE1	0	0	0	0	1.575	0	3.514	0	0	0	0	0	0	0	0	0	0	0	0	0	0	0	0	0
	MBLAC2	1.2736	5.56089	2.15792	2.57697	0.00996705	0.0492593			ADAM11	0	0	0	0	0	0	0	0	0	0	0	0	0	0	0	0	0	0	0	0	0	0	0	1.074
	LINC01588	1.77199	3.63444	1.4104	2.57688	0.00996958	0.0492593			PLCG1	0	1.723	0	1.68	0	0	0	0	0	0	0	1.871	0	0	0	0	0	0	0	0	0	0	0	4.296
	GDNF	1.53238	4.84638	1.88075	2.57683	0.00997098	0.0492593			SLC25A20	0	0	0	1.68	0	0	0	0	3.279	0	0	1.871	0	0	0	0	0	0	0	1.625	0	0	0	3.222
	FAM185A	1.72796	4.18179	1.62316	2.57633	0.00998563	0.0492996			REREP3	0	0	0	0	0	0	0	0	0	0	0	0	0	0	0	1.859	0	0	0	0	1.888	0	0	0
	KCNH8	1.05489	5.30365	2.05884	2.57604	0.0099939	0.0493084			LOC645513	0	0	0	0	0	0	0	0	0	0	0	0	0	0	0	0	0	1.637	0	0	0	0	4.074	0
	OTUD3	3.79676	2.75129	1.06843	2.57508	0.0100216	0.0493847			LINC01426	1.844	0	1.881	0	0	0	1.757	1.842	0	0	0	1.871	0	1.888	3.682	1.859	1.882	0	0	0	0	0	0	0
	RAB6C	1.19695	5.50379	2.13742	2.57496	0.0100251	0.0493847			LINC02415	0	0	0	0	0	0	0	0	0	0	0	0	0	0	0	1.859	0	0	0	0	0	0	0	0
	FSD2	1.22196	5.54381	2.15308	2.57483	0.0100288	0.0493847			PLAG1	3.688	6.892	0	1.68	4.724	23.723	8.786	3.684	1.64	2.822	1.76	13.097	12.776	0	9.205	3.717	1.882	1.637	0	0	5.663	6.335	6.112	0
	44453	1.04996	5.29737	2.0585	2.57341	0.0100702	0.0495563			ZNF331	1.844	0	0	5.041	0	0	0	0	1.64	0	1.76	0	0	3.776	0	3.717	0	1.637	0	0	1.888	8.447	0	2.148
	RIMS2	1.95955	4.4333	1.72318	2.57275	0.0100894	0.0495976			ERVV-2	0	0	0	0	0	0	0	0	0	0	0	0	0	0	0	0	0	0	1.814	0	0	0	0	2.148
	FGF14	1.1772	5.47958	2.12992	2.57267	0.0100916	0.0495976			LOC101929497	0	0	0	0	0	0	0	0	0	0	0	0	0	0	0	0	1.882	0	0	0	0	0	0	0
	TNFSF15	2.72341	3.91643	1.52298	2.57155	0.0101243	0.0497261			ZNF638	7.377	1.723	0	10.081	1.575	0	3.514	5.526	0	0	0	1.871	3.65	3.776	1.841	1.858	1.882	3.274	0	0	1.888	30.619	24.446	35.439
	LOC101928433	2.46856	3.85037	1.49751	2.57119	0.0101351	0.0497468			CUX1	5.532	0	3.761	6.721	0	0	5.271	5.526	0	7.056	3.521	9.355	3.65	0	3.682	1.859	7.529	0	3.629	1.625	7.551	35.898	46.855	7.517
	LOC101928596	1.55152	5.84329	2.27321	2.5705	0.0101553	0.0497927			IL3	0	0	0	0	0	0	0	0	0	0	1.76	0	0	0	0	0	0	0	0	0	0	0	0	0
	ZNF665	1.22523	5.5351	2.15338	2.57042	0.0101575	0.0497927			ACVR2B	20.286	1.723	5.642	31.924	4.724	0	5.271	3.684	0	2.822	1.76	7.484	7.3	9.441	5.523	5.576	9.411	4.91	1.814	0	0	4.223	7.13	1.074
	LTV1	2.43169	3.70875	1.44318	2.56985	0.0101743	0.0498371			NTN1	0	0	0	0	0	0	0	0	0	0	0	0	0	0	1.841	0	0	0	0	0	0	0	0	0
	POLR2F	1.05951	5.31056	2.06677	2.56949	0.0101848	0.0498371			IGSF11	0	0	1.881	0	0	0	0	1.842	1.64	0	0	0	3.65	1.888	0	0	1.882	0	0	0	0	0	0	6.444
	GPLD1	1.75251	5.05358	1.9668	2.56944	0.0101862	0.0498371			KIF15	0	0	0	3.36	0	0	0	1.842	0	0	0	0	0	0	0	0	0	0	0	0	0	0	2.037	0
	DCAF4L1	1.07319	5.31388	2.06883	2.56854	0.0102129	0.0499355			LINC00515	0	0	0	0	0	0	0	1.842	0	0	0	0	0	0	0	0	0	0	0	0	0	0	0	0
	SGCD	3.04332	3.04	1.18377	2.56807	0.0102268	0.0499713			MYRIP	3.688	0	1.881	5.041	0	0	0	0	0	0	0	0	0	1.888	1.841	0	3.765	1.637	1.814	0	1.888	5.279	0	0
	DCAF13P3	1.07291	5.30738	2.06691	2.56778	0.0102351	0.0499801			LRIT2	0	0	0	0	0	0	0	1.842	0	0	0	0	0	0	0	0	0	0	0	0	0	0	0	0
	AP3M2	1.28753	5.55984	2.1656	2.56735	0.0102479	0.0500104			RCSD1	5.532	0	3.762	1.68	1.575	3.65	5.271	7.368	0	0	0	1.871	7.3	7.552	5.523	0	9.411	0	0	0	1.888	19.005	17.316	48.326
	FAM156B	1.28068	5.52215	2.15211	2.56592	0.0102902	0.05018			TPPP3	0	0	0	0	0	0	0	0	0	0	0	0	0	0	0	0	0	0	0	0	0	0	1.019	0
	ZFP14	4.30223	2.91035	1.13432	2.56573	0.0102959	0.05018			LINC01833	5.533	1.723	5.643	10.081	0	0	0	5.526	0	0	0	0	1.825	0	0	0	3.765	0	5.443	0	7.551	0	0	0
	LINC00907	1.07283	5.282	2.0589	2.56545	0.0103043	0.0501889			MREG	0	3.446	0	0	0	0	1.757	0	0	0	0	0	0	3.776	0	0	1.882	0	0	1.625	1.888	0	0	0
	LINC02302	1.34625	5.503	2.14527	2.56518	0.0103122	0.0501953			PNMA5	1.844	0	0	0	0	0	0	0	1.64	1.411	0	0	0	1.888	0	0	0	0	0	0	0	4.223	0	0
	DYNLL1	1.22403	-4.82905	1.88348	-2.5639	0.0103503	0.0503056			ZFYVE28	0	0	0	0	0	0	0	0	0	0	1.76	0	0	0	0	0	0	0	0	0	0	0	0	0
	KCNJ2-AS1	1.28865	5.58532	2.17851	2.56382	0.0103526	0.0503056			PDCL3P4	0	0	0	0	0	0	1.757	0	0	0	0	0	0	5.664	0	0	0	3.274	1.814	0	0	0	0	0
	LOC400706	1.49115	5.77349	2.25197	2.56375	0.0103547	0.0503056			LINC00968	3.688	0	0	0	0	0	0	0	0	0	0	1.871	0	0	3.682	0	0	0	1.814	0	3.775	0	0	0
	MDGA2	1.00969	5.26722	2.05514	2.56295	0.0103786	0.0503641			SOCS3	0	0	0	0	0	0	0	0	0	0	1.76	0	0	0	1.841	0	0	0	0	0	1.888	0	2.037	2.148
	CTTNBP2	1.21237	5.4903	2.14221	2.56291	0.01038	0.0503641			STK25	0	3.446	1.881	0	0	0	0	0	0	0	0	0	0	0	0	0	0	0	0	0	0	0	3.056	2.148
	CALHM1	1.16921	5.47752	2.13742	2.56268	0.0103867	0.0503644			LOC729080	0	0	0	0	0	0	0	0	0	0	0	0	3.65	0	0	1.859	0	0	0	0	0	0	0	0
	AHRR	1.22825	5.54702	2.16551	2.56153	0.0104211	0.0504676			KRT77	1.844	0	0	0	0	0	0	1.842	0	0	0	0	0	0	0	0	0	0	0	0	0	0	0	0
	MCF2L	1.06942	5.32019	2.07696	2.56153	0.0104212	0.0504676			LOC389906	0	0	0	0	0	0	0	0	0	0	0	0	0	0	0	0	0	0	0	0	0	2.112	3.056	4.296
	PLA2R1	1.00487	5.24415	2.04809	2.56051	0.0104518	0.0505686			ANKRD20A5P	5.533	1.723	1.881	0	1.575	0	0	0	0	0	1.76	0	0	0	0	1.859	0	0	3.629	0	1.888	2.112	0	0
	LOC100506178	1.15464	5.49701	2.14694	2.56039	0.0104554	0.0505686			SERPINB13	0	0	1.881	0	0	0	0	9.209	0	0	0	1.871	0	0	0	3.717	1.882	0	0	0	0	0	0	0
	FAT4	3.13084	2.73561	1.06865	2.55987	0.010471	0.0506122			ARHGEF37	3.688	1.723	1.881	1.68	0	0	0	1.842	1.64	0	0	0	0	0	0	1.859	0	0	1.814	0	5.663	4.223	4.074	0
	SIM1	0.983954	5.25551	2.05403	2.55863	0.0105085	0.0507483			JTB	0	0	0	0	1.575	0	0	0	0	0	0	0	0	0	0	0	0	0	0	0	0	4.223	0	0
	CTTN	1.41901	-4.50476	1.7607	-2.5585	0.0105125	0.0507483			THAP2	3.688	0	3.762	5.041	0	0	0	1.842	0	0	1.76	0	0	5.664	0	5.576	0	0	0	0	3.775	2.112	2.037	0
	LOC285819	2.34587	4.05066	1.58409	2.55709	0.0105551	0.0509082			COL1A1	0	0	0	1.68	0	0	0	1.842	1.64	0	1.76	0	0	0	0	0	1.882	0	0	0	0	1.056	0	0
	KCNQ5-AS1	1.0208	5.25152	2.05381	2.55696	0.010559	0.0509082			LRRN4CL	1.844	0	3.762	1.68	1.575	0	0	1.842	0	0	0	0	0	0	0	0	0	0	0	0	0	0	0	0
	LOC101060553	0.996047	5.255	2.0557	2.55631	0.010579	0.0509721			LOC100996740	1.844	0	0	0	0	0	0	0	1.64	0	0	0	0	0	0	0	0	0	0	0	0	0	0	0
	SYTL5	1.28483	5.544	2.16953	2.55539	0.0106068	0.0510737			LOC100507600	0	0	0	0	0	0	0	0	0	0	3.521	1.871	0	0	0	0	0	0	0	0	0	0	0	1.074
	PRKCE	2.17795	3.31777	1.29851	2.55506	0.0106169	0.0510898			SLFN12L	0	0	0	1.68	3.15	0	0	0	0	0	7.042	5.613	3.65	0	5.523	1.859	0	1.637	0	0	0	4.223	0	0
	SPTLC3	0.997281	5.2529	2.05707	2.55358	0.0106623	0.0512759			LRRC3	0	0	1.881	0	0	0	0	11.051	0	1.411	3.521	3.742	1.825	9.441	0	0	0	1.637	1.814	0	9.438	5.279	0	0
	MMP16	1.30475	4.63941	1.81708	2.55322	0.0106732	0.051296			USP17L2	0	0	0	0	0	0	0	1.842	0	0	0	0	0	1.888	0	0	0	0	1.814	0	0	0	0	3.222
	EIF2AK1	3.36632	-2.66868	1.04596	-2.55142	0.0107286	0.0515299			CXXC1	0	0	0	0	0	0	0	0	0	0	0	0	0	0	0	0	0	0	0	0	1.888	0	4.074	1.074
	FLI1	2.16195	-3.4481	1.35215	-2.55009	0.0107695	0.0516937			TMEM199	0	0	0	0	1.575	0	0	0	0	0	0	0	0	0	0	0	0	0	0	0	0	0	0	4.296
	TC2N	3.65632	-2.57856	1.01134	-2.54965	0.0107831	0.0517263			TEX9	0	0	0	0	0	0	0	0	0	0	0	0	0	0	0	0	0	0	0	0	1.888	7.391	19.353	1.074
	LOC100128006	1.00625	5.28511	2.07359	2.54878	0.0108101	0.0518164			TTTY5	0	0	0	0	0	0	0	0	0	0	0	0	1.825	0	0	0	0	0	0	0	0	0	0	0
	TLK1	5.91086	-2.70898	1.06293	-2.5486	0.0108155	0.0518164			LOC101928174	0	0	0	0	0	0	1.757	3.684	0	0	1.76	0	0	0	0	0	0	0	1.814	0	0	0	0	0
	ZNF773	1.30774	5.50684	2.16098	2.5483	0.0108248	0.0518284			LINC02266	3.688	1.723	1.881	0	0	0	0	0	0	0	0	0	0	0	0	0	0	0	0	0	0	0	0	0
	FAM173B	1.26669	5.50903	2.1652	2.54436	0.010948	0.0523531			CXCR2	5.533	1.723	3.762	13.441	3.15	0	1.757	7.368	0	0	1.76	3.742	0	3.776	0	1.859	3.765	0	1.814	0	3.775	7.391	5.093	16.109
	TRPC5OS	1.17855	5.49375	2.15921	2.54433	0.0109486	0.0523531			DNAAF1	0	0	0	0	0	0	0	0	0	0	1.76	0	0	0	0	0	0	0	0	0	0	0	0	0
	HTR5A	1.01837	5.25681	2.06642	2.54392	0.0109617	0.0523531			NAV2-AS5	0	0	1.881	0	0	0	3.514	11.051	0	0	0	0	1.825	5.664	0	1.859	3.765	0	0	0	3.775	0	0	0
	ESYT3	1.50466	4.79426	1.88469	2.54379	0.0109657	0.0523531			NR2F1	0	1.723	0	0	0	0	0	0	0	0	0	0	1.825	0	1.841	0	3.765	0	0	0	1.888	0	0	0
	ALAD	3.06631	2.73317	1.07449	2.54369	0.0109688	0.0523531			COX11	0	0	0	0	0	0	1.757	1.842	0	0	0	0	0	0	0	0	0	0	0	0	0	2.112	4.074	0
	ADAMTS18	1.1678	5.47017	2.15093	2.54316	0.0109854	0.0523652			LOC100132111	3.688	0	0	0	0	0	0	1.842	0	0	0	0	0	1.888	3.682	0	0	0	0	0	0	0	0	1.074
	NEB	1.417	5.78417	2.27453	2.54301	0.0109901	0.0523652			LOC286359	0	1.723	0	0	0	0	0	0	0	0	0	0	0	0	0	0	1.882	0	1.814	0	0	0	0	0
	HMGCLL1	2.0547	4.04969	1.59251	2.54295	0.010992	0.0523652			RPS16P5	0	0	0	0	1.575	0	3.514	5.526	0	0	0	0	0	1.888	0	3.717	1.882	0	1.814	0	0	0	3.056	0
	PRICKLE2	2.68168	2.88735	1.13565	2.54248	0.011007	0.0524039			OR4F6	0	0	0	0	0	0	0	1.842	0	0	0	0	0	0	3.682	0	3.765	0	0	0	0	0	0	0
	HECW1-IT1	1.16561	5.48964	2.15987	2.54165	0.0110329	0.0524944			ECHDC1	0	3.446	1.881	0	0	0	0	0	0	0	0	3.742	0	0	0	0	0	1.637	0	0	0	6.335	10.186	3.222
	ACYP2	0.981081	5.22142	2.05479	2.5411	0.0110505	0.0525443			PEX13	0	0	3.762	0	1.575	0	1.757	0	0	0	0	0	1.825	0	3.682	0	1.882	0	0	0	0	12.67	5.093	2.148
	ZNF501	2.29885	3.55916	1.40085	2.54072	0.0110624	0.0525443			NLRP2B	1.844	0	0	0	0	0	0	0	0	0	0	0	0	0	0	0	0	0	0	0	0	3.168	0	0
	TTC28	2.92776	3.04321	1.1978	2.54067	0.0110641	0.0525443			NEK5	0	0	0	0	0	0	0	0	1.64	0	1.76	0	0	0	0	1.859	0	1.637	0	0	1.888	0	0	0
	EDNRB-AS1	1.21595	5.49517	2.1635	2.53995	0.011087	0.0525993			LOC101927543	0	0	0	0	0	0	1.757	0	0	0	0	1.871	0	0	1.841	0	0	0	0	0	0	0	0	0
	IFIT3	6.1879	2.38168	0.937718	2.53986	0.0110896	0.0525993			FARP1	0	0	0	0	0	0	1.757	0	0	0	1.76	0	0	0	0	0	0	0	0	0	1.888	0	0	0
	FCGR3B	7.59937	1.66875	0.657175	2.53929	0.0111079	0.0526256			CD74	3.688	1.723	0	0	0	0	0	0	0	0	0	0	0	0	0	0	0	0	0	0	0	9.502	40.743	50.474
	CACNB2	1.28641	5.5072	2.16888	2.53919	0.011111	0.0526256			KLHL23	0	0	0	5.041	0	0	0	0	0	0	1.76	0	0	0	0	1.859	0	0	0	0	0	0	0	0
	CACNG2	2.05302	3.89314	1.53338	2.53893	0.0111193	0.0526256			PLEKHG4B	3.688	1.723	0	0	0	0	0	1.842	0	0	1.76	1.871	0	0	0	1.859	1.882	0	0	0	0	0	0	1.074
	EIF4G3	2.54177	-3.46306	1.36404	-2.53882	0.0111228	0.0526256			SYNPO2L	7.377	1.723	1.881	6.721	1.575	7.3	3.514	12.893	1.64	0	1.76	5.613	0	0	0	3.717	0	0	1.814	0	1.888	0	0	0
	IQCH	1.24329	5.45255	2.14795	2.53849	0.0111331	0.0526272			PCNAP1	0	0	1.881	0	0	0	0	0	0	0	1.76	0	1.825	0	0	0	0	0	0	0	3.775	0	0	7.517
	LOC105373156	0.951347	5.21631	2.05498	2.53837	0.0111369	0.0526272			PHACTR1	0	0	0	0	0	0	0	0	0	0	1.76	0	0	0	0	0	0	0	0	0	0	0	1.019	0
	DGKI	2.20315	4.04532	1.59413	2.53764	0.0111602	0.0527044			SNHG21	0	0	0	0	0	0	0	0	0	0	0	0	0	1.888	1.841	0	0	0	0	0	0	0	0	0
	ZNF804B	1.2011	5.4784	2.15922	2.53721	0.011174	0.0527177			PROZ	0	0	0	0	0	0	0	1.842	0	0	0	0	0	0	0	0	0	0	0	0	0	0	0	0
	LINC01426	1.07172	5.2723	2.07824	2.53691	0.0111836	0.0527177			ASB16-AS1	0	0	0	0	1.575	0	0	0	0	0	0	0	0	0	0	0	0	0	0	0	0	0	0	0
	INSM1	1.39896	5.74935	2.26629	2.5369	0.0111838	0.0527177			SOD1	3.688	0	0	1.68	0	0	1.757	0	0	0	0	3.742	0	0	0	0	0	0	3.629	0	0	9.503	15.279	6.444
	FBXL7	1.48445	5.74234	2.26431	2.53602	0.011212	0.0528181			IFNGR1	0	0	0	0	1.575	0	0	0	0	0	0	1.871	0	0	0	0	0	0	3.629	1.625	0	8.447	7.13	4.296
	CTAGE11P	1.27314	5.51828	2.17655	2.53533	0.0112341	0.0528403			DDX47	0	0	0	1.68	0	0	0	1.842	0	0	0	0	0	0	0	0	0	0	0	1.625	0	2.112	11.204	0
	KCNA6	1.0342	5.25904	2.07434	2.53528	0.0112357	0.0528403			GTF2H2	0	0	0	0	0	0	0	0	0	0	0	0	0	0	0	0	0	0	0	0	0	1.056	0	0
	ZNF654	3.85993	2.36937	0.934582	2.53522	0.0112376	0.0528403			PILRB	0	0	0	0	0	0	0	0	0	0	0	1.871	0	0	0	0	0	0	0	0	0	0	0	0
	KIAA0586	6.20264	1.84413	0.727615	2.53449	0.0112611	0.0528763			RALGAPB	3.688	0	1.881	0	0	0	3.514	1.842	0	8.467	3.521	1.871	1.825	0	3.682	3.717	1.882	3.274	5.443	0	3.775	12.67	6.111	6.443
	COTL1	1.12771	-4.7674	1.88101	-2.53449	0.0112613	0.0528763			GPR1	0	5.169	0	0	0	5.475	0	0	0	0	0	0	0	0	0	0	0	0	1.814	0	0	0	0	0
	SLC46A1	0.978454	5.22161	2.06059	2.53404	0.0112755	0.0528763			ULK4P1	0	0	0	0	0	0	0	0	0	0	0	0	0	0	1.84	0	0	0	0	0	0	0	0	0
	STMP1	4.08013	-3.05057	1.20384	-2.53404	0.0112755	0.0528763			C7	0	0	0	0	0	0	1.757	3.684	0	0	1.76	0	0	0	1.841	1.859	5.647	1.637	0	0	3.775	0	0	0
	ZNF23	0.962267	5.20414	2.05381	2.5339	0.01128	0.0528763			ERBIN	1.844	17.23	5.642	6.721	7.874	0	8.785	5.526	3.279	4.233	0	5.613	1.825	3.776	3.682	0	5.647	6.547	1.814	4.875	9.438	87.634	190.476	93.431
	FGF4	1.74239	4.31428	1.70347	2.53264	0.0113208	0.0530349			TCHH	7.377	0	0	0	0	0	0	0	1.64	0	1.76	1.871	0	1.888	0	0	0	0	1.814	0	0	2.112	0	0
	AMZ2P1	1.50576	5.76401	2.27637	2.53211	0.0113379	0.0530499			UBE2Q1	3.688	0	0	0	0	0	0	0	0	0	0	0	3.65	0	0	1.859	0	0	1.814	0	3.775	8.447	14.26	21.478
	PCNP	5.70061	-2.65769	1.0496	-2.53211	0.0113379	0.0530499			CCL7	0	0	0	0	0	0	0	0	0	0	0	0	0	0	0	0	0	1.637	0	0	0	0	0	0
	SVIP	1.95742	-3.74754	1.48065	-2.53101	0.0113734	0.0531828			LOC101929106	1.844	0	0	1.68	0	0	0	0	1.64	0	0	0	0	0	0	0	3.765	0	1.814	0	0	0	0	0
	AFAP1-AS1	1.18978	4.54948	1.79798	2.53033	0.0113956	0.0532541			AP4S1	3.688	1.723	7.523	6.721	0	0	1.757	0	0	0	5.281	5.613	7.3	13.217	9.205	0	3.765	3.274	1.814	0	7.551	5.279	8.149	2.148
	LOC284578	1.16867	5.45188	2.155	2.52987	0.0114105	0.0532909			UBXN6	0	0	0	0	0	0	0	0	0	0	0	0	0	0	0	0	0	0	0	0	0	3.168	5.093	0
	ADGRL2	1.17247	5.44701	2.154	2.52879	0.0114458	0.053423			PNPLA2	0	0	0	0	0	0	0	0	0	0	0	0	0	0	0	0	0	0	0	0	0	0	1.019	6.444
	SLC26A4	0.984317	5.2009	2.05699	2.52841	0.0114582	0.0534481			NAA38	0	0	0	0	0	0	0	0	0	0	3.521	0	1.825	7.553	3.682	0	0	0	0	0	1.888	3.168	1.019	2.148
	LMO3	1.61327	4.13495	1.63621	2.52715	0.0114992	0.0536065			MFSD9	0	1.723	0	0	0	0	0	1.842	1.64	0	0	0	1.825	0	0	0	0	0	1.814	0	1.888	5.279	0	0
	IL21-AS1	1.49322	5.75016	2.277	2.52533	0.0115591	0.0538526			OR2A20P	0	0	0	0	0	0	0	0	0	0	0	0	0	0	0	0	0	0	0	0	0	1.056	0	0
	PRDM10	2.35491	3.4703	1.37435	2.52505	0.0115683	0.0538628			SMYD2	0	0	0	0	0	0	0	0	0	0	1.76	1.871	0	0	0	0	0	0	0	0	0	2.112	2.037	0
	PRDM6	1.85121	4.32255	1.71274	2.52377	0.0116104	0.0540257			PTRH2	1.844	1.723	0	0	0	0	1.757	0	0	7.056	0	0	0	3.776	0	0	3.765	0	3.629	0	3.775	0	0	2.148
	NSRP1	2.43622	2.84683	1.12847	2.52274	0.0116444	0.0541509			AQP9	1.844	0	0	1.68	17.323	0	1.757	3.684	0	0	3.521	0	1.825	0	1.841	0	3.765	0	5.443	1.625	0	16.893	0	13.961
	ANKRD36B	2.0959	3.94079	1.56319	2.521	0.0117022	0.0543555			LIVAR	0	0	0	0	0	0	0	1.842	1.64	0	0	1.871	0	0	0	0	0	0	0	0	0	0	0	0
	CDH1	1.19154	5.4629	2.16697	2.52098	0.0117027	0.0543555			ZNF445	3.688	1.723	1.881	6.721	0	0	5.271	9.209	3.279	1.411	3.521	1.871	5.475	15.105	0	1.859	7.529	0	1.814	0	7.551	11.614	7.13	11.813
	OR2C3	1.17723	5.44367	2.1599	2.52034	0.0117243	0.0544225			SRRM3	0	0	0	0	0	0	0	0	0	0	1.76	0	0	0	0	0	0	0	0	0	0	0	0	0
	RBSN	3.2038	2.97512	1.18062	2.51998	0.0117363	0.0544448			SSBP3	1.844	0	1.881	0	0	0	1.757	7.368	0	0	1.76	0	0	1.888	0	0	0	0	0	0	0	1.056	4.074	7.517
	ZNF578	1.38042	4.74131	1.88207	2.5192	0.0117621	0.0545316			ACTRT3	0	0	5.642	0	0	0	0	0	0	0	0	0	0	0	0	0	1.882	0	0	0	0	0	0	0
	PGM3	1.26262	5.49459	2.18133	2.51892	0.0117716	0.0545421			CDK12	1.844	0	5.642	3.36	3.15	0	3.514	3.684	0	1.411	1.76	1.871	1.825	1.888	12.887	5.576	3.765	1.637	9.072	0	5.663	6.335	28.52	19.331
	RBFOX2	3.23428	2.90698	1.15435	2.51828	0.0117928	0.0546073			PRICKLE1	0	0	0	0	0	0	0	1.842	0	0	0	0	0	1.888	1.841	0	0	0	0	0	1.888	4.223	4.074	0
	SORCS3	2.05885	3.96931	1.57635	2.51804	0.0118011	0.0546125			OR8B12	1.844	0	0	0	0	0	0	0	0	0	0	0	0	0	0	0	0	0	0	0	0	0	0	0
	IQCK	1.1633	5.4128	2.15026	2.51728	0.0118266	0.0546807			RALA	1.844	0	0	1.68	3.15	0	7.028	7.368	0	4.233	0	1.871	9.125	5.664	3.682	3.717	7.529	0	0	1.625	1.888	3.168	6.112	8.591
	SNRNP48	2.96185	2.14407	0.851781	2.51717	0.0118302	0.0546807			ZNF408	0	1.723	0	0	0	0	0	5.526	0	0	0	0	0	0	0	0	0	0	0	0	0	0	0	4.296
	ACVR1C	3.85923	2.8777	1.14353	2.51651	0.0118525	0.0547504			TSPO	0	0	0	0	0	0	0	0	0	0	0	0	0	0	0	0	0	0	0	0	0	0	0	1.074
	RAB39B	1.17346	5.44716	2.16635	2.51444	0.0119223	0.0549813			ATP1B1	3.688	0	1.881	3.36	0	0	0	1.842	0	0	0	1.871	1.825	1.888	1.841	0	1.882	0	1.814	0	0	2.112	0	0
	GLI2	1.1834	5.46888	2.17502	2.51441	0.0119233	0.0549813			LINC01395	1.844	0	0	0	0	0	0	0	0	0	0	0	0	0	0	0	0	0	0	0	0	0	0	0
	PERP	1.22733	5.47165	2.17629	2.51421	0.0119299	0.0549813			GPIHBP1	0	0	0	0	0	0	0	0	0	0	0	0	0	0	0	0	0	0	0	0	1.888	0	0	0
	ZNF716	0.958499	5.18629	2.06283	2.51417	0.0119314	0.0549813			SFT2D3	1.844	0	0	0	0	0	0	0	0	0	0	0	0	0	0	0	1.882	0	0	0	0	0	0	0
	LINC02289	1.15107	5.39324	2.14599	2.51317	0.0119653	0.0551042			ANO6	7.377	0	1.881	13.442	1.575	0	1.757	0	0	0	0	1.871	0	9.441	0	1.859	0	1.637	1.814	0	0	212.224	357.523	17.183
	OPRK1	1.24018	5.47273	2.17789	2.51286	0.0119757	0.0551187			NEK9	0	1.723	3.762	0	0	5.475	5.271	5.526	1.64	0	3.521	5.613	5.475	9.441	3.682	0	7.529	3.274	5.443	0	13.214	2.112	18.335	5.37
	SMN2	1.12802	5.42321	2.15837	2.51264	0.0119833	0.0551201			FAM83H-AS1	0	0	0	0	0	0	0	1.842	0	0	1.76	0	0	0	0	0	0	0	0	0	0	0	0	0
	ADIPOR1	3.56004	-2.88445	1.1482	-2.51214	0.012	0.0551398			MYLIP	3.688	0	0	3.36	0	0	0	0	0	5.645	0	1.871	0	0	0	1.859	0	1.637	1.814	0	0	0	0	16.109
	NLN	2.81953	3.72133	1.48137	2.51208	0.012002	0.0551398			NSMCE2	0	0	0	0	0	20.074	0	1.842	0	0	0	0	0	0	0	0	0	1.637	1.814	0	0	0	0	2.148
	ZNF223	1.21514	5.421	2.16102	2.50854	0.0121232	0.05566			SLC4A4	0	0	0	5.041	0	0	1.757	1.842	0	2.822	0	1.871	0	0	0	1.859	0	0	0	1.625	3.775	2.112	0	3.222
	NUBPL	3.48706	2.6974	1.07542	2.50824	0.0121335	0.05566			LINC02243	0	0	0	0	0	0	0	0	0	0	0	0	0	0	0	0	1.882	0	0	0	0	0	0	0
	LOC100506207	1.3887	5.6855	2.26683	2.50813	0.0121372	0.05566			ANP32B	0	0	0	0	0	0	0	1.842	0	4.233	0	0	1.825	1.888	0	0	0	0	0	0	0	1.056	14.26	4.296
	OXNAD1	4.0054	2.44319	0.9742	2.50789	0.0121454	0.0556614			STAT4	1.844	0	0	0	0	0	3.514	0	0	8.467	0	0	0	0	0	0	0	0	0	0	0	4.223	3.056	10.739
	FUT10	1.40237	4.73203	1.88701	2.50769	0.0121522	0.0556614			PMS1	1.844	0	5.642	0	0	0	1.757	5.526	0	0	0	0	0	0	0	1.859	3.765	0	0	0	0	2.112	10.186	13.961
	PIP5K1P1	1.99563	4.4634	1.78037	2.50701	0.0121759	0.0557366			GPR1-AS	0	0	7.523	1.68	1.575	0	0	1.842	0	0	1.76	0	0	0	0	0	0	0	1.814	0	0	0	0	0
	NEDD4	6.49251	1.92607	0.768432	2.5065	0.0121935	0.0557834			LINC02203	0	1.723	0	0	0	0	0	0	0	0	1.761	0	0	0	0	0	0	0	3.629	1.626	1.887	1.056	0	0
	APP	1.94225	-3.14111	1.25344	-2.506	0.0122107	0.0558088			PACRG-AS2	0	1.723	1.881	0	0	0	0	1.842	0	0	0	0	0	0	0	0	0	0	0	0	1.888	0	0	0
	CABLES1	1.87773	4.25179	1.6967	2.50591	0.0122137	0.0558088			CCL5	3.688	3.446	0	0	0	0	0	0	0	4.233	0	0	0	0	0	0	0	0	0	0	0	157.319	485.864	55.844
	LRP1B	2.31495	4.1095	1.64026	2.5054	0.0122315	0.0558469			GLT6D1	0	0	0	0	0	0	0	1.842	0	0	0	0	0	0	0	0	0	0	0	1.625	0	0	0	0
	MRPS11	1.19703	5.4559	2.17779	2.50524	0.0122367	0.0558469			UAP1	0	0	0	0	0	0	1.757	0	0	0	0	0	0	0	0	0	0	0	0	0	0	6.335	1.019	0
	ZNF345	1.4179	5.73885	2.29163	2.50427	0.0122705	0.0559677			ANKRD20A4	0	3.889	0	1.68	3.15	0	3.514	4.083	0	0	0	9.355	3.65	0	3.682	0	0	0	1.814	0	1.888	0	3.056	0
	C17orf51	1.18783	4.53485	1.81132	2.50361	0.0122933	0.056038			C3orf22	0	0	0	0	0	0	0	0	1.64	0	0	0	0	0	0	0	0	0	0	0	0	3.168	0	0
	HNRNPA1P33	1.99076	4.43562	1.77213	2.50298	0.0123151	0.0561039			CCNB1IP1	0	0	0	0	0	0	0	0	0	0	0	0	0	0	0	0	0	1.637	0	0	0	1.056	2.037	0
	RPL26	5.16908	-2.20306	0.880431	-2.50225	0.0123407	0.056181			ARL6IP4	0	0	0	0	0	0	0	0	0	0	0	0	0	0	0	0	0	0	0	0	0	3.168	6.112	0
	SLC35D1	2.41043	3.23027	1.29107	2.50201	0.012349	0.056181			OLAH	0	0	0	0	0	0	0	0	0	0	0	0	0	0	0	0	1.882	0	0	0	0	0	0	0
	BOLA3-AS1	1.14823	5.41027	2.1625	2.50186	0.0123542	0.056181			VRK3	0	0	0	0	0	0	0	0	0	0	0	0	0	0	0	0	1.882	0	0	0	0	4.223	1.019	1.074
	SPOCK3	0.943963	5.16067	2.06316	2.50134	0.0123723	0.0562298			VPS45	0	0	1.881	0	0	0	0	0	0	4.233	0	0	0	0	0	0	0	0	0	0	0	0	0	4.296
	BEX3	1.21926	-4.91077	1.96421	-2.50013	0.0124149	0.0563898			PDCD1LG2	0	1.723	0	0	0	0	0	1.842	0	0	0	0	0	0	0	0	0	0	0	0	0	0	1.019	0
	IPW	1.18351	5.47303	2.18962	2.49954	0.0124356	0.05645			CAND1	1.844	3.446	0	3.36	1.575	0	0	7.368	0	0	0	1.871	0	1.888	0	1.859	0	0	0	0	0	5.279	5.093	12.887
	KBTBD11	1.45423	4.78315	1.914	2.49904	0.012453	0.0564952			PCARE	9.221	5.169	9.404	5.041	1.575	5.475	0	7.368	0	0	0	0	1.825	0	1.841	1.859	1.882	0	0	0	0	0	0	0
	ARMCX5-GPRASP2	2.41908	3.45304	1.38195	2.49868	0.0124656	0.0565186			MCM9	5.533	0	1.881	0	0	0	3.514	0	0	0	0	1.871	1.825	0	0	0	7.529	0	0	0	0	0	6.112	4.296
	ZNF714	2.00802	4.27965	1.71377	2.49721	0.0125174	0.0567199			OSBP	0	0	0	0	0	0	0	1.842	0	0	3.521	1.871	0	3.776	1.841	1.859	3.765	3.274	0	0	3.775	12.67	8.149	2.148
	STX3	4.39651	2.21678	0.887862	2.49676	0.0125332	0.0567575			DEGS1	0	0	0	0	0	0	0	0	0	0	0	0	1.825	0	0	0	1.882	0	0	0	0	9.503	5.093	1.074
	ABCD2	1.21111	5.44664	2.18208	2.49607	0.0125576	0.0567745			LINC02441	0	0	0	1.68	0	0	0	0	0	0	0	0	0	0	0	0	0	0	0	0	0	0	0	0
	LINC01630	1.44991	5.71409	2.28927	2.49603	0.0125592	0.0567745			LINC01205	0	0	5.642	0	0	0	0	0	0	1.411	0	1.871	0	1.888	0	1.859	1.882	0	0	0	1.888	0	0	0
	SLC7A6	3.39209	2.64722	1.06057	2.49603	0.0125593	0.0567745			OR2T6	1.844	0	0	0	0	0	0	0	0	0	0	0	0	0	0	0	0	0	0	0	0	0	0	0
	LOC101929237	1.09775	5.37047	2.15204	2.49552	0.0125772	0.0568214			GPN1	3.688	1.723	0	6.721	0	0	0	0	0	1.411	0	0	0	0	0	0	0	0	0	1.625	0	1.056	2.037	3.222
	VPS13A	3.35	-2.80493	1.12413	-2.49521	0.0125882	0.0568373			AGPAT4	1.844	0	3.762	3.36	1.575	0	1.757	0	0	0	0	5.613	1.825	3.776	0	1.859	0	1.637	7.258	0	3.775	2.112	0	3.222
	SSX2IP	2.03416	-3.77272	1.51218	-2.49488	0.0126	0.056857			ZC3H15	0	3.446	0	3.36	1.575	0	0	1.842	1.64	7.056	0	0	1.825	1.888	0	1.859	0	1.637	0	0	0	13.726	8.149	4.296
	CDHR1	1.31509	5.60747	2.24829	2.49411	0.0126275	0.0569327			C7orf25	0	0	0	1.68	1.575	0	0	1.842	0	1.411	0	0	1.825	0	0	0	1.882	0	1.814	0	0	0	5.093	0
	SELP	1.28176	-4.87102	1.95325	-2.49381	0.0126381	0.0569327			GSTM2	0	0	0	0	0	0	0	0	0	0	0	0	0	5.664	0	0	0	0	1.814	0	0	0	0	0
	RPL7	9.21304	-2.16823	0.869512	-2.49361	0.012645	0.0569327			MS4A14	0	0	1.881	5.041	0	0	0	0	0	0	1.76	1.871	0	5.664	1.841	0	1.882	0	1.814	0	0	0	0	0
	RPL9	9.58056	-2.33028	0.934621	-2.49329	0.0126565	0.0569327			FAM107A	0	0	0	0	0	0	0	0	0	0	1.76	0	0	0	0	0	0	0	0	0	0	10.558	7.13	2.148
	ST6GALNAC5	1.10384	5.41124	2.17042	2.49318	0.0126605	0.0569327			ELFN1	0	0	0	0	0	0	0	0	1.64	0	0	1.871	0	0	0	0	0	0	0	0	0	0	0	0
	FREM1	2.26821	3.152	1.26427	2.49315	0.0126617	0.0569327			ATP23	3.688	1.723	0	0	0	0	1.757	0	0	0	0	0	0	0	0	0	0	0	0	0	1.888	0	7.13	0
	BCAS1	1.23116	5.38071	2.15848	2.49282	0.0126732	0.0569507			CETN3	0	0	0	1.68	0	0	0	0	0	0	0	0	0	0	0	0	0	1.637	0	0	0	0	6.112	0
	NRCAM	1.1287	5.39405	2.16423	2.49236	0.0126896	0.0569909			NWD1	3.688	0	0	3.36	0	0	7.028	11.051	0	0	0	1.871	1.825	0	5.523	0	5.647	3.274	3.629	0	3.775	0	0	4.296
	LOC101929653	1.14977	5.40591	2.16967	2.49158	0.0127176	0.0570828			AKIRIN1	3.688	3.446	0	3.36	1.575	0	0	1.842	0	0	0	0	0	0	0	1.859	0	0	5.443	1.625	7.551	17.949	17.316	13.961
	LIN28B	2.54687	3.24518	1.30289	2.49075	0.0127474	0.057176			CERS5	0	5.169	0	0	0	0	0	0	0	0	1.76	1.871	0	1.888	0	0	0	0	0	0	1.888	1.056	2.037	2.148
	DSC2	1.27273	5.59479	2.24651	2.49043	0.0127587	0.057176			LOC105375166	0	0	0	0	0	0	0	1.842	0	0	0	0	0	0	0	0	0	0	0	0	0	0	0	0
	TRMT12	1.97639	5.25547	2.11048	2.49018	0.0127679	0.057176			BARHL1	0	0	0	0	0	0	0	0	0	0	0	0	0	0	0	0	0	0	0	0	0	0	0	1.074
	PLEKHG7	1.88071	3.46914	1.39316	2.49012	0.0127698	0.057176			RBM47	3.688	0	0	3.36	0	0	1.757	1.842	3.279	0	0	3.742	0	0	0	0	0	0	0	0	0	6.335	4.074	0
	LOC100335030	1.47695	4.86065	1.9522	2.48983	0.0127804	0.057176			ZNF175	3.688	0	0	1.68	0	0	5.271	3.684	0	0	0	3.742	1.825	0	1.841	0	0	1.637	0	0	0	3.168	6.112	4.296
	ZC2HC1C	1.33722	4.66257	1.87271	2.48975	0.0127834	0.057176			RIOK1	3.688	0	0	0	0	0	0	0	0	0	0	0	0	0	0	0	0	0	1.814	0	0	0	1.019	1.074
	KSR2	3.07483	3.27741	1.31691	2.48872	0.0128205	0.0572759			AKR1C6P	1.844	0	0	0	0	0	0	0	0	0	0	0	0	0	0	0	0	0	0	0	0	0	0	0
	AMACR	1.07963	5.3947	2.16767	2.48871	0.0128209	0.0572759			EIF5AL1	3.688	0	0	1.68	0	0	0	1.842	0	0	0	3.742	7.3	3.776	0	0	0	4.91	0	0	0	0	0	0
	C7	1.14118	5.40728	2.17313	2.48825	0.0128374	0.0572759			TMEM108	0	0	3.762	0	0	0	0	0	0	0	0	0	0	0	0	0	0	0	0	0	0	0	2.037	0
	LRRC37A8P	1.36824	5.64319	2.26804	2.48814	0.0128413	0.0572759			OR52I1	0	1.723	0	0	0	0	0	0	0	0	0	0	0	0	0	0	0	0	0	0	0	0	0	0
	TMED10P1	1.07407	5.38401	2.16392	2.48808	0.0128434	0.0572759			FAM21EP	0	0	0	1.68	0	0	0	0	0	0	0	0	0	0	0	0	0	0	0	0	0	0	0	0
	GDF11	2.45429	3.85799	1.55103	2.48738	0.0128688	0.057355			CACNG2	5.533	0	3.762	6.721	1.575	0	0	1.842	0	0	0	7.484	0	0	1.841	1.859	5.647	1.637	1.814	0	3.775	0	0	3.222
	NR5A2	1.77535	4.28114	1.72129	2.48717	0.0128762	0.057355			LOC401127	0	0	1.881	1.68	0	0	1.757	1.842	0	0	0	0	0	0	0	1.859	0	0	0	0	0	0	0	0
	SLC6A14	1.18796	5.44539	2.19074	2.48564	0.0129319	0.0575693			FZD9	0	0	0	0	1.575	0	0	0	0	0	0	0	0	0	0	0	0	0	0	0	0	0	0	0
	RAB37	1.16105	-4.73981	1.90746	-2.48488	0.0129594	0.0576578			ZNF570	5.533	3.446	3.762	8.401	0	0	12.3	11.051	0	0	0	1.871	5.475	1.888	1.841	0	0	0	0	0	5.663	2.112	0	0
	PCDH18	1.53977	4.88587	1.96734	2.48349	0.0130101	0.0578497			PHYH	0	0	0	0	0	0	0	0	0	0	0	1.871	0	0	0	0	0	0	0	0	0	2.112	0	0
	IPO9	4.35126	2.20556	0.888709	2.48176	0.0130735	0.0580954			ZNF18	11.065	0	0	0	0	0	0	0	0	0	0	0	0	0	0	0	0	0	0	0	0	0	1.019	3.222
	LGALSL	4.40427	-2.49982	1.00736	-2.48157	0.0130806	0.0580954			GPN2	0	0	0	0	0	0	0	0	0	0	0	0	0	0	0	0	0	0	0	0	0	1.056	0	0
	GNRHR	1.356	5.62386	2.26647	2.48133	0.0130892	0.0580994			LOC101928273	0	0	0	0	0	0	0	0	0	0	0	0	0	0	0	0	3.765	0	0	1.625	0	0	0	0
	SAYSD1	3.44355	3.64662	1.47085	2.47926	0.0131656	0.0583724			LINC01755	1.844	0	0	0	0	0	0	0	0	0	0	0	0	0	0	0	0	0	0	0	0	0	0	0
	PRKXP1	2.45395	3.24666	1.30953	2.47925	0.013166	0.0583724			NOP2	0	0	0	0	0	0	0	0	0	0	0	0	0	0	0	0	0	0	0	0	0	0	0	1.074
	ZNF789	1.35685	4.66149	1.88137	2.4777	0.0132231	0.0585795			SPTY2D1	0	3.446	0	0	0	18.249	3.514	7.368	0	0	0	1.871	1.825	3.776	1.841	1.859	0	3.274	1.814	0	0	10.558	1.019	10.739
	MARK1	1.09203	5.38171	2.17218	2.47757	0.0132281	0.0585795			IRS1	0	3.446	3.762	0	6.299	0	5.271	7.368	0	7.056	0	14.968	10.95	3.776	1.841	3.717	3.765	0	5.443	0	0	4.223	2.037	5.37
	GOLGA8H	1.38207	5.66813	2.28856	2.47672	0.0132595	0.0586843			BET1	1.844	0	0	1.68	3.15	16.424	0	7.368	1.64	0	0	3.742	1.825	0	0	3.717	1.882	6.547	7.258	0	1.888	6.335	40.744	11.813
	TPM3	7.82585	-1.67861	0.677865	-2.47632	0.0132746	0.0586956			SERTM1	0	3.446	1.881	0	0	0	0	0	0	0	0	0	0	0	0	0	3.765	0	0	0	1.888	0	0	0
	CASC6	1.47962	4.73571	1.91246	2.47624	0.0132775	0.0586956			LOC440028	1.844	1.723	1.881	0	0	0	0	0	0	0	1.76	0	0	0	0	0	3.765	0	0	0	0	1.056	0	0
	RPS8	4.23838	-4.76652	1.92558	-2.47537	0.0133098	0.0588041			VWDE	7.377	0	0	3.36	0	0	1.757	0	0	0	0	0	5.475	1.888	0	0	0	0	0	0	0	5.279	0	1.074
	HMGN1	1.46478	-4.10155	1.65723	-2.47494	0.013326	0.0588418			ISLR	0	0	0	0	0	0	0	0	0	0	0	1.871	0	0	0	0	0	0	0	0	1.888	0	0	0
	ABCA1	1.93732	3.50903	1.41876	2.4733	0.0133871	0.0590771			ZGRF1	0	0	0	0	0	0	5.271	1.842	0	4.233	0	1.871	1.825	0	1.841	1.859	3.765	4.91	0	0	0	1.056	7.13	1.074
	SLC34A2	1.07801	5.32788	2.15466	2.47272	0.0134088	0.0591387			EIF2B3	0	3.446	0	0	0	0	0	0	0	0	0	1.871	0	0	0	0	0	0	0	0	0	2.112	0	1.074
	LOC399975	2.35293	2.95081	1.19353	2.47233	0.0134234	0.0591686			COA1	1.844	0	0	5.041	0	0	1.757	3.684	0	0	1.76	5.613	3.65	0	1.841	0	5.646	0	0	1.625	0	2.112	1.019	2.148
	MGAT4C	2.28842	3.66729	1.48352	2.47202	0.0134351	0.0591726			PPBPP2	0	0	0	0	0	0	0	0	0	0	0	0	0	0	0	3.717	0	0	0	0	0	0	0	0
	ATP1A2	0.929618	5.09278	2.06027	2.4719	0.0134398	0.0591726			AZGP1P1	1.844	0	0	0	0	0	0	0	0	0	0	0	0	0	0	0	0	0	0	0	0	0	0	3.222
	PAIP2B	3.46026	2.46539	0.997701	2.47107	0.0134709	0.059275			XCL1	0	0	0	0	0	0	0	1.842	0	0	0	1.871	0	0	0	0	1.882	0	0	0	0	0	0	0
	FAR2P1	0.922271	5.10858	2.06829	2.46995	0.0135133	0.0594272			TM9SF4	3.688	0	1.881	0	1.575	0	0	1.842	0	1.411	0	0	0	3.776	0	1.859	1.882	4.91	0	0	0	2.112	2.037	0
	MINOS1P1	1.18266	5.3518	2.16734	2.4693	0.0135379	0.0595012			LMNB1-DT	0	0	0	0	0	0	1.757	1.842	0	0	0	0	0	0	0	0	0	0	0	0	0	0	0	0
	NIPAL1	0.898913	5.12905	2.07736	2.46903	0.0135481	0.0595114			WDR86-AS1	1.844	0	1.881	0	0	0	0	0	0	0	0	0	0	0	0	0	0	0	1.814	0	0	0	0	0
	ALPK2	1.58113	4.88636	1.98	2.46786	0.0135923	0.0596488			TSPAN18	0	1.723	0	0	0	0	0	0	0	0	0	0	0	0	0	0	0	0	0	0	0	0	16.297	1.074
	RANBP9	1.9208	-3.63243	1.47194	-2.46779	0.013595	0.0596488			CCL22	0	1.723	0	0	0	0	0	0	0	0	0	0	0	0	0	0	0	0	1.814	0	1.888	2.112	0	2.148
	CGNL1	2.86872	3.27291	1.32674	2.46688	0.0136294	0.0597653			NOP10	0	0	0	1.68	1.575	0	0	0	0	0	0	0	0	0	0	0	0	0	0	0	0	11.614	8.149	2.148
	ERO1B	2.44659	3.73594	1.51511	2.46578	0.0136714	0.0599148			C2orf83	3.688	0	0	0	0	0	5.271	0	0	0	0	3.742	9.125	0	0	1.859	0	0	1.814	0	0	0	0	0
	STK4	6.6701	-1.71165	0.694297	-2.4653	0.0136897	0.0599603			OR4C16	0	0	0	0	0	0	0	0	0	0	0	0	0	0	0	0	1.882	0	0	0	0	0	0	0
	KMT2C	6.15762	-1.91266	0.775928	-2.46499	0.0137016	0.059978			RABL2B	0	0	0	0	0	0	0	0	0	0	0	0	1.825	0	0	1.859	1.882	0	0	0	0	0	0	3.222
	RPS3	3.05325	-3.01355	1.22272	-2.46462	0.0137157	0.0600052			AP1AR	7.377	3.446	11.285	16.802	7.874	0	10.543	14.735	0	5.645	8.802	1.871	3.65	13.217	5.523	5.576	16.94	9.821	18.144	0	1.888	5.279	4.074	3.222
	CCDC110	0.911563	5.15675	2.09275	2.4641	0.0137359	0.060059			PRPF4B	5.533	0	0	10.081	3.15	0	1.757	3.684	1.64	2.822	1.76	0	9.125	1.888	0	0	0	1.637	1.814	0	0	11.614	20.372	7.517
	LINC02389	2.21991	4.04875	1.64342	2.46361	0.0137545	0.0600808			DNM1L	3.688	0	0	0	1.575	20.074	8.786	1.842	0	0	0	1.871	0	0	1.841	0	3.765	0	0	0	3.775	29.563	75.375	7.517
	MGAT1	2.4173	3.86592	1.56925	2.46356	0.0137567	0.0600808			CCDC137	0	0	0	0	0	0	0	0	0	0	0	1.871	0	0	0	0	0	0	0	0	0	0	2.037	1.074
	ANXA2	1.47619	-3.74561	1.52161	-2.46162	0.0138311	0.0603655			LINC00307	0	0	0	0	0	0	0	0	0	0	0	0	0	3.776	0	0	0	0	0	0	0	0	0	0
	GALNT13	1.03494	5.33656	2.16811	2.46139	0.0138402	0.0603655			L1CAM	0	0	0	0	0	0	0	0	0	0	0	0	0	0	0	0	1.882	0	0	0	0	0	0	0
	DOCK2	1.32407	-3.80564	1.54623	-2.46124	0.0138457	0.0603655			SPAG17	0	0	0	0	0	0	0	1.842	0	0	0	0	1.825	0	0	0	0	0	0	0	0	0	0	0
	MCPH1-AS1	1.27501	4.60403	1.87103	2.46069	0.013867	0.0603965			LOC105377621	1.844	0	0	0	0	0	0	0	0	0	0	0	0	0	0	0	1.882	0	0	3.25	0	0	0	0
	MIR17HG	2.16164	3.30239	1.34212	2.46058	0.0138713	0.0603965			MED14OS	0	0	0	0	0	0	0	0	0	0	0	0	0	3.776	0	0	0	0	0	0	0	0	0	0
	NDUFAF4P1	1.29555	5.56032	2.25989	2.46044	0.0138766	0.0603965			GNPDA1	0	1.723	0	0	1.575	0	0	1.842	0	1.411	0	0	0	0	0	0	0	0	0	0	0	1.056	1.019	0
	RNF169	5.1349	1.93331	0.78604	2.45956	0.0139106	0.06051			UBB	1.844	6.892	0	0	1.575	0	0	0	3.279	0	0	3.742	0	1.888	0	0	0	0	1.814	0	0	82.355	116.118	52.622
	ADGRG4	1.22614	4.58974	1.86636	2.45919	0.0139249	0.0605376			KCNMB4	0	0	0	0	0	0	3.514	0	0	0	0	0	1.825	0	0	0	0	0	0	0	5.663	4.223	0	0
	LINC02245	1.2815	5.60439	2.2794	2.45872	0.0139434	0.0605697			COPG2	0	0	0	0	0	0	0	0	0	0	0	0	0	0	0	0	0	0	0	0	0	0	1.019	1.074
	CXCR2P1	3.95299	-3.1155	1.26719	-2.45859	0.0139482	0.0605697			CNPPD1	0	0	0	0	0	0	0	0	0	0	0	0	0	0	0	0	0	0	0	0	0	2.112	1.019	3.222
	PDE6A	1.07073	5.33752	2.17238	2.45699	0.0140107	0.0608062			USP48	7.377	3.446	3.762	10.081	0	0	0	5.526	0	0	3.521	7.484	1.825	3.776	1.841	1.859	1.882	4.91	1.814	0	1.888	21.117	16.297	11.813
	ZNF135	1.23089	5.53345	2.25272	2.45634	0.014036	0.0608812			CLCA4	3.688	0	0	0	0	0	1.757	0	0	0	0	1.871	0	0	0	0	0	0	0	0	0	0	0	0
	IL5RA	1.03073	5.30828	2.16172	2.45558	0.0140656	0.0609717			MIR7515HG	0	0	1.881	0	0	0	0	0	0	0	0	0	0	0	0	0	0	0	0	0	0	0	0	0
	SUSD5	0.923918	5.14237	2.09431	2.4554	0.0140729	0.0609717			MRPL37	0	0	0	0	1.575	0	1.757	0	0	0	0	0	0	0	0	0	0	0	0	0	0	0	2.037	1.074
	TTLL2	0.92301	5.11462	2.08386	2.4544	0.014112	0.0610724			PRUNE2	7.376	3.446	7.524	3.359	1.576	0	1.757	7.366	0	0	0	3.741	3.65	3.777	1.84	0	3.765	6.547	0	0	5.664	5.28	10.187	4.297
	ZNF322	2.54547	3.96963	1.61735	2.4544	0.0141122	0.0610724			AFF4	5.533	0	3.762	11.761	1.575	3.65	5.271	0	4.919	8.467	0	1.871	5.475	1.888	1.841	0	1.882	3.274	5.443	0	3.775	32.731	26.483	21.478
	FZD2	1.36888	4.64871	1.89446	2.45384	0.0141341	0.0611328			RPS6KA5	1.844	3.446	3.762	3.36	0	0	1.757	1.842	1.64	0	0	0	1.825	1.888	0	0	0	6.547	0	4.875	3.775	0	3.056	4.295
	AK5	1.53516	4.87205	1.98569	2.45359	0.014144	0.0611407			PCMT1	7.377	1.723	0	6.721	0	0	0	0	0	0	1.76	1.871	1.825	0	0	0	0	3.274	1.814	0	0	19.005	25.465	9.665
	THBD	0.920316	5.13527	2.09349	2.45297	0.0141682	0.0612105			LINC02388	3.688	0	0	0	0	0	3.514	0	0	0	0	5.613	1.825	1.888	0	0	3.765	0	0	0	5.663	0	0	0
	MED31	1.3176	5.62079	2.29184	2.45252	0.0141861	0.0612529			LCT	0	0	0	0	1.575	0	0	0	0	0	0	0	0	0	0	0	0	0	0	0	0	2.112	0	0
	PCDH10	2.80406	3.68073	1.50161	2.4512	0.0142383	0.0614434			IVL	1.844	0	0	0	0	0	0	0	0	0	0	0	0	0	0	0	0	0	0	0	0	0	0	0
	XKR9	0.872079	5.09236	2.07769	2.45097	0.014247	0.0614464			NEGR1	11.065	0	3.762	5.041	0	0	1.757	1.842	1.64	4.233	0	7.484	1.825	13.217	0	0	7.529	3.274	0	1.625	0	0	0	0
	LINC02260	1.34597	5.58272	2.28151	2.44695	0.0144072	0.0621022			CLPX	0	0	0	0	0	0	0	0	0	4.233	0	0	0	0	0	1.859	3.765	1.637	0	1.625	0	2.112	8.149	7.517
	CCT8	1.26628	-4.02629	1.6459	-2.44626	0.0144348	0.0621574			ZNF443	1.844	0	1.881	0	1.575	0	0	1.842	0	0	0	3.742	3.65	1.888	0	1.859	1.882	1.637	0	0	0	7.391	0	0
	LINC02154	1.48643	5.83442	2.38508	2.44622	0.0144364	0.0621574			LINC00856	5.533	0	0	1.68	0	0	0	1.842	0	0	1.76	0	0	0	1.841	0	0	0	0	0	0	0	0	0
	CHIAP2	1.34995	4.6418	1.89835	2.44518	0.014478	0.0622913			TVP23A	1.844	0	0	0	0	0	0	0	0	0	0	0	0	1.888	0	0	1.882	0	0	0	0	0	0	0
	IL1RL1	1.03101	5.31379	2.1734	2.44492	0.0144885	0.0622913			UBL5	1.844	0	0	0	0	0	0	0	0	0	0	0	0	0	0	0	0	1.637	0	0	0	8.447	4.074	3.222
	SNAPC5	2.08068	4.11639	1.68371	2.44483	0.0144921	0.0622913			ESD	0	0	0	0	0	0	0	1.842	1.64	0	0	0	0	0	0	0	0	0	0	0	0	13.726	4.074	4.296
	COL4A4	0.906853	5.08335	2.08033	2.44353	0.0145444	0.0624551			CHI3L2	0	0	0	0	0	0	0	0	0	0	0	0	0	0	0	0	0	0	0	0	0	1.056	0	6.444
	TNFAIP8L3	0.904697	5.123	2.09661	2.44347	0.0145466	0.0624551			MAN1C1	1.844	1.723	0	0	0	0	1.757	0	0	0	0	0	0	1.888	1.841	0	0	0	0	0	0	3.168	0	0
	SEZ6L	2.01447	3.47413	1.42246	2.44234	0.0145922	0.0626158			LNPEP	0	0	0	3.36	1.575	0	1.757	0	0	9.878	1.76	0	1.825	0	0	0	0	1.637	0	1.625	0	17.949	25.465	6.444
	TTC26	1.10329	5.33542	2.18504	2.4418	0.0146142	0.0626656			ANKRD12	14.753	5.168	3.761	3.36	0	0	5.271	3.684	1.64	4.233	5.281	5.613	3.65	1.888	3.682	3.716	7.529	6.547	7.257	1.625	3.775	92.914	168.066	48.327
	COL12A1	0.902115	5.09401	2.0863	2.44165	0.0146203	0.0626656			PPIP5K2	1.844	0	3.761	0	1.575	0	0	3.683	3.279	0	0	1.87	1.824	1.888	1.84	0	0	3.273	1.814	1.625	1.887	16.893	13.242	22.552
	LOC100505736	1.05224	5.31078	2.17551	2.44117	0.0146397	0.0627052			UROD	0	1.723	0	0	0	0	0	0	0	0	0	0	0	0	0	0	0	0	0	0	0	3.168	5.093	4.296
	LINC00115	1.85185	4.33451	1.7757	2.44102	0.014646	0.0627052			NOG	0	0	0	0	0	0	0	1.842	0	0	0	0	0	0	0	0	0	0	0	0	1.888	0	0	0
	VTI1A	2.32413	3.73926	1.53213	2.44056	0.0146645	0.0627301			PRDX5	0	0	0	0	0	0	0	0	0	0	0	0	0	0	0	0	0	0	0	0	0	5.279	9.167	0
	TRMT10A	1.02879	5.28241	2.16451	2.44047	0.0146684	0.0627301			BIRC2	7.377	1.723	1.881	15.122	3.15	0	0	0	0	2.822	5.281	0	0	1.888	0	0	1.882	0	1.814	0	1.888	33.787	32.595	20.404
	NEDD4L	1.62163	4.18368	1.71511	2.43931	0.0147152	0.062895			GJA5	1.844	0	1.881	1.68	0	0	1.757	3.684	0	0	1.76	0	0	0	0	0	0	0	0	0	0	0	1.019	2.148
	POGLUT1	1.09391	5.34144	2.19021	2.43878	0.0147371	0.0629357			RARRES3	0	0	0	0	1.575	0	0	0	0	0	0	0	0	0	0	0	0	0	0	0	0	4.223	6.112	5.37
	CCDC40	1.93078	3.87007	1.58696	2.43867	0.0147413	0.0629357			VPS36	5.533	0	0	0	0	29.198	1.757	3.684	0	0	0	0	0	0	5.523	1.859	5.647	0	1.814	0	1.888	13.726	16.297	17.183
	UHMK1	6.23303	-1.78663	0.732953	-2.43758	0.014786	0.0630914			CCDC9	0	0	0	3.36	0	0	0	0	0	0	0	0	0	0	0	0	0	0	0	0	0	0	0	0
	RPL15	5.77573	-2.4575	1.0084	-2.43702	0.0148089	0.0631535			CYB5A	0	0	0	0	0	0	0	0	0	0	0	0	0	0	0	0	0	0	0	0	0	0	1.019	5.37
	TIAM2	1.07318	5.33661	2.19016	2.43663	0.0148247	0.0631856			ANAPC1	1.844	0	0	0	0	0	1.757	7.368	0	4.233	0	1.871	0	0	0	0	0	1.637	1.814	0	0	12.67	13.242	19.068
	S100A9	4.54386	-1.98339	0.814391	-2.43542	0.0148744	0.0633619			ADARB2	1.844	1.723	0	3.36	0	0	1.757	1.842	0	0	0	1.871	1.825	0	0	0	0	0	1.814	1.625	0	0	0	0
	LOC101929124	0.836491	5.06518	2.08024	2.43491	0.0148956	0.0634168			UBE2R2	1.844	0	3.762	5.041	1.575	0	0	1.842	1.64	4.233	0	7.484	9.125	3.776	1.841	0	0	1.637	3.629	0	1.888	26.396	6.112	5.37
	RPS4X	5.1034	-2.97492	1.22203	-2.43442	0.0149158	0.0634673			LOC101927640	0	0	0	0	0	0	0	0	0	0	0	0	0	0	3.682	0	1.882	0	0	0	0	0	0	0
	LOC100129434	1.94791	4.38716	1.80239	2.43408	0.0149299	0.0634915			ZDHHC9	0	0	0	0	0	0	0	1.842	0	0	0	0	0	1.888	0	0	0	1.637	0	0	1.888	0	0	0
	CNTN1	1.3286	5.60715	2.30429	2.43335	0.0149599	0.0635838			LINC01068	0	0	0	0	0	0	0	0	0	0	0	0	1.825	1.888	0	0	0	0	0	0	0	0	0	0
	SLC7A8	2.07513	3.34387	1.37437	2.43301	0.0149738	0.0636073			SFTPA2	3.688	1.723	0	0	0	1.825	0	1.842	0	0	0	0	0	0	0	0	0	1.637	0	0	1.888	0	0	0
	LINC01016	1.03004	5.29564	2.17683	2.43273	0.0149855	0.0636214			ITGAL	0	0	0	0	0	0	0	1.842	0	0	0	0	0	0	0	0	0	0	0	0	0	2.112	18.335	22.552
	CPLX2	1.79847	3.50351	1.44042	2.43228	0.0150042	0.0636333			VPS8	0	3.446	5.643	0	6.299	0	1.757	0	0	0	0	0	0	3.776	0	1.859	1.882	3.274	1.814	0	1.888	8.447	62.134	8.591
	LINC01847	1.74497	4.28251	1.76086	2.43206	0.0150134	0.0636333			IL19	0	0	0	0	0	0	0	0	0	0	0	0	0	1.888	0	0	0	0	0	0	0	0	0	0
	SOX5	2.53447	3.84302	1.58015	2.43206	0.0150134	0.0636333			C6orf10	1.844	0	0	5.041	1.575	0	7.028	1.842	1.64	0	1.76	7.484	0	0	0	3.717	3.765	3.274	0	0	3.775	6.335	0	0
	LINC01122	2.62008	2.77883	1.1427	2.43182	0.0150234	0.0636402			RGPD4-AS1	0	0	0	0	0	0	0	5.526	0	0	0	0	1.825	0	1.841	0	0	0	0	0	0	0	0	0
	CXADRP2	1.42642	4.78911	1.96994	2.4311	0.0150532	0.0637309			LOC101927845	0	0	1.881	0	1.575	0	0	0	0	0	0	0	1.825	1.888	0	0	0	0	0	0	0	0	0	0
	LOC283038	1.11724	5.30989	2.18454	2.43067	0.0150709	0.0637705			AIPL1	0	0	0	0	3.15	0	1.757	0	0	0	0	0	0	0	0	0	0	1.637	0	0	0	0	0	0
	FAM83B	0.971612	5.25484	2.16231	2.4302	0.0150907	0.0638188			LINC01007	0	0	3.762	0	0	0	1.757	3.684	0	0	0	0	1.825	0	0	1.859	3.765	0	0	0	0	0	0	0
	RCAN2	1.0251	5.26268	2.16583	2.42987	0.0151044	0.0638411			LINC01206	12.909	6.892	9.404	13.441	3.15	29.198	3.514	9.209	3.279	9.878	5.281	16.839	20.076	15.105	7.364	5.576	15.058	4.91	9.072	0	18.877	2.112	3.056	3.222
	HDGF	1.15317	-4.28812	1.76545	-2.42891	0.0151445	0.0639751			ACSS1	0	0	0	0	0	0	0	0	0	0	0	0	0	0	0	0	0	0	0	1.625	0	3.168	4.074	3.222
	MLLT10P1	1.03191	5.26507	2.16813	2.42839	0.015166	0.0639941			LINC02367	1.844	0	1.881	0	0	0	0	5.526	0	0	0	1.871	1.825	0	3.682	3.717	0	1.637	0	0	0	0	0	0
	LOC105372582	3.35402	2.94279	1.21186	2.42834	0.0151683	0.0639941			INSYN2	3.688	0	1.881	0	0	0	0	1.842	0	0	1.76	0	0	1.888	0	0	0	0	0	0	0	0	0	0
	SMAD1	3.26823	2.83594	1.16793	2.42818	0.0151747	0.0639941			SLC1A6	1.844	0	0	0	0	0	0	0	0	0	0	0	1.825	0	0	0	0	0	0	0	1.888	0	0	0
	GLRA2	1.22585	5.56439	2.29177	2.42799	0.0151826	0.0639941			THNSL1	0	0	3.762	3.36	3.15	0	0	7.368	0	0	3.521	1.871	0	0	0	0	1.882	0	1.814	0	0	0	5.093	3.222
	LOC100505782	1.01511	5.25848	2.16683	2.4268	0.0152326	0.0641691			LRFN5	3.688	0	0	0	0	0	1.757	0	0	0	0	0	1.825	3.776	0	1.859	3.765	0	3.629	0	0	0	0	0
	VWC2	1.24785	5.55702	2.29062	2.42599	0.0152669	0.0642781			ANKRD44	3.688	3.446	0	1.68	0	0	0	3.684	1.64	7.056	0	3.742	3.65	0	1.841	0	0	3.274	1.814	0	1.888	16.893	35.65	34.366
	LOC101928314	1.0271	5.26098	2.16879	2.42577	0.015276	0.0642809			PDIA6	0	0	0	6.721	0	0	0	0	0	0	3.521	0	0	0	0	0	0	0	0	0	0	7.391	2.037	10.739
	CTNNA2	1.04681	5.27502	2.17511	2.42517	0.0153011	0.0643466			AKAP4	0	0	0	0	0	5.475	1.757	0	0	0	0	0	0	0	1.841	0	0	0	0	0	0	0	0	0
	ZNF248	4.40415	2.9244	1.20594	2.425	0.0153085	0.0643466			LOC105378305	0	0	0	0	0	0	0	0	0	0	0	0	0	0	0	0	0	0	0	0	0	0	5.093	0
	FZD10	2.06664	3.15603	1.30233	2.42338	0.015377	0.0645986			MS4A10	0	0	1.881	0	0	0	0	0	0	0	0	0	0	1.888	0	0	0	1.637	0	0	0	0	0	0
	MYT1L-AS1	1.04423	5.28028	2.18097	2.42107	0.0154748	0.064964			ASH2L	1.844	0	0	0	0	0	0	0	0	1.411	1.76	0	0	0	0	0	1.882	0	0	0	0	8.447	18.335	5.37
	IRS1	3.90614	2.88509	1.19173	2.42093	0.015481	0.064964			CLPSL2	0	0	1.881	0	0	0	0	0	0	0	0	0	0	0	0	0	0	0	0	0	0	0	0	0
	TYW5	1.34481	4.72403	1.95201	2.42008	0.0155169	0.0650471			LRRC47	0	0	0	0	0	0	0	1.842	0	0	0	0	0	0	0	0	0	0	0	0	0	1.056	0	0
	ARHGEF11	2.635	3.56645	1.4737	2.42006	0.0155179	0.0650471			SLBP	0	0	0	0	0	0	1.757	0	0	1.411	0	0	0	0	0	0	0	1.637	0	0	0	6.335	20.372	5.37
	GOLM1	1.41263	4.75576	1.9656	2.41949	0.0155423	0.0650929			NPNT	3.688	0	0	3.36	1.575	0	0	1.842	0	0	1.76	1.871	0	1.888	3.682	0	1.882	0	1.814	0	1.888	0	0	0
	NOS1	2.86189	4.06238	1.67909	2.4194	0.015546	0.0650929			SAMD8	0	3.446	3.762	3.36	0	0	5.271	1.842	0	0	1.76	0	1.825	0	0	0	5.647	0	1.814	0	16.989	12.67	10.186	4.296
	LOC101928424	1.02922	5.30554	2.19334	2.41893	0.0155664	0.0651424			HSFY2	0	0	0	0	0	0	0	0	0	0	0	0	0	0	0	0	0	0.818	0	0	0	0	0	0
	BVES	1.23237	5.48127	2.26626	2.41864	0.0155786	0.0651424			ZBTB43	0	0	0	3.36	1.575	0	1.757	9.209	1.64	0	0	1.871	1.825	0	5.523	0	1.882	4.91	5.443	0	0	2.112	0	3.222
	A1CF	1.13585	4.40895	1.82299	2.41853	0.0155835	0.0651424			PRTFDC1	0	0	3.762	0	0	0	0	0	0	0	0	3.742	0	0	0	0	0	1.637	0	0	0	3.168	5.093	0
	AZIN1	4.50219	-2.15849	0.89288	-2.41744	0.01563	0.0653008			RTRAF	0	0	0	0	0	0	0	0	0	0	0	0	0	0	0	0	0	3.274	0	0	0	10.558	19.353	6.444
	AGAP1	2.82403	3.14569	1.30195	2.41614	0.0156861	0.0654704			ADAL	1.844	0	0	0	0	0	0	0	1.64	0	0	1.871	0	3.776	0	0	1.882	0	1.814	0	0	1.056	0	3.222
	NOTCH2NLB	12.0475	2.08472	0.862845	2.4161	0.0156878	0.0654704			LINC01649	0	0	0	0	0	0	0	0	0	0	0	0	0	5.664	0	5.576	3.765	0	0	0	0	0	0	0
	YWHAE	3.38863	-3.64128	1.50772	-2.4151	0.0157309	0.0656146			KIAA1958	1.844	0	0	0	0	0	0	3.684	1.64	0	0	1.871	0	0	0	0	3.765	0	0	0	3.775	0	0	0
	KBTBD13	1.37838	4.73169	1.95945	2.4148	0.0157436	0.0656316			SREBF2	1.844	0	0	0	0	0	0	0	0	0	0	0	0	0	0	0	0	0	0	0	0	1.056	0	4.296
	MAPK8	2.89763	2.79583	1.15814	2.41407	0.0157756	0.0657287			LINC00430	0	0	0	0	0	0	0	0	0	0	0	0	0	0	0	0	1.882	0	0	0	0	0	0	0
	LINC02085	1.13183	5.25995	2.17953	2.41334	0.0158069	0.065823			CEBPB-AS1	0	0	0	0	0	0	0	0	0	0	0	0	0	0	0	0	1.882	0	0	0	1.888	1.056	0	0
	TFRC	3.75844	2.70631	1.12178	2.4125	0.0158434	0.0659392			LINC01578	0	0	0	1.68	0	0	3.514	0	0	9.878	0	0	0	0	1.841	0	0	1.637	3.629	0	0	6.335	5.093	8.591
	FLG	1.31587	4.56065	1.89127	2.41142	0.0158907	0.0660998			LOC101448202	0	0	0	1.68	0	0	0	0	0	0	1.76	0	0	0	0	0	0	0	0	0	0	0	0	0
	ADARB2	0.90017	4.93486	2.04664	2.4112	0.0158999	0.066102			TFEB	0	0	0	0	0	0	0	0	0	0	0	0	0	0	0	0	0	0	0	0	0	0	3.056	2.148
	TPRG1	1.25675	5.51326	2.28785	2.4098	0.0159614	0.0663214			FANCD2OS	0	0	0	0	0	0	0	0	0	0	0	0	0	0	0	0	0	0	0	0	1.888	0	0	0
	VIM	2.79768	-2.5978	1.07825	-2.40928	0.0159842	0.0663522			LINC00924	1.844	0	0	0	0	0	0	0	0	0	0	0	1.825	0	0	0	0	1.637	0	0	3.775	0	0	0
	CNTN5	1.55085	5.80419	2.40915	2.40923	0.0159863	0.0663522			CECR2	18.442	1.723	15.046	20.162	11.024	0	1.757	9.209	0	0	3.521	5.613	1.825	11.329	3.682	7.434	3.765	3.274	0	0	1.888	0	1.019	2.148
	EDAR	1.00604	5.26178	2.18452	2.40866	0.0160111	0.066405			LMLN2	1.844	0	0	0	0	0	0	0	0	0	0	0	1.825	0	0	0	0	0	0	0	0	0	0	0
	TUSC7	3.01591	3.79209	1.57469	2.40816	0.0160333	0.066405			PARD6B	5.533	1.723	1.881	0	1.575	0	0	0	0	0	0	0	0	0	0	0	0	0	0	0	1.888	0	0	0
	LINC02458	1.22861	5.49157	2.28042	2.40814	0.0160339	0.066405			RPL28	0	1.723	0	3.36	1.575	0	0	0	0	0	0	0	0	0	0	0	0	0	0	0	0	2.112	7.13	7.518
	PCDH20	1.42941	4.74193	1.96912	2.40814	0.0160339	0.066405			C9orf139	0	0	0	0	0	0	0	0	0	0	0	0	0	0	0	0	0	0	1.814	0	0	0	0	0
	AKAP12	2.15475	4.58709	1.90542	2.40739	0.016067	0.0665058			CCSER2	5.533	1.723	1.881	0	0	0	1.757	1.842	1.639	8.467	5.281	7.484	1.825	0	5.523	1.858	0	3.273	3.629	1.625	3.775	25.34	15.279	24.7
	SREK1	4.5896	2.16084	0.898035	2.40619	0.0161198	0.0666881			LOC100505824	0	0	0	0	0	0	0	0	0	0	0	0	0	0	1.84	0	0	0	0	0	0	0	0	0
	LINC01856	1.68038	3.82573	1.59045	2.40544	0.0161531	0.0667895			ZBED5-AS1	0	0	0	0	0	0	0	0	0	1.411	0	0	0	0	0	0	0	1.637	0	0	0	10.558	15.279	0
	GCNT3	1.77358	4.34371	1.80628	2.40478	0.016182	0.0668654			HMCN1	1.844	5.169	0	0	0	0	1.757	3.684	1.64	0	0	0	0	0	0	0	0	0	1.814	0	0	0	0	0
	UNC13C	1.55807	4.01814	1.671	2.40463	0.016189	0.0668654			GSKIP	1.844	0	1.881	0	0	0	0	0	0	0	0	0	1.825	0	0	0	3.765	0	0	0	0	7.391	0	2.148
	CMTM6	4.04446	-2.75708	1.14688	-2.40399	0.0162171	0.0669138			NOS2P3	1.844	0	3.762	8.401	0	16.424	0	0	0	0	0	0	0	0	1.841	0	9.411	1.637	1.814	0	3.775	1.056	0	0
	ZNF433	0.977792	5.2474	2.18281	2.40396	0.0162183	0.0669138			FUT9	9.221	3.446	11.285	5.041	1.575	18.249	1.757	12.893	0	8.467	1.76	5.613	7.3	24.546	14.728	1.859	0	6.547	1.814	0	3.775	0	0	0
	SNX3	1.85484	-3.92615	1.63399	-2.4028	0.0162702	0.0670913			NPIPA7	0	0	0	0	0	0	1.758	0	0	0	0	0	0	0	0	0	0	0	0	1.625	0	0	1.018	0
	SNTG1	2.26232	3.63661	1.51392	2.40211	0.0163009	0.0671815			LOC441081	7.377	1.723	7.523	18.482	4.724	25.548	3.514	12.893	0	0	1.76	9.355	5.475	3.776	5.523	1.859	9.411	0	7.258	0	3.775	4.223	0	7.517
	CHRNA6	1.20234	5.46413	2.27569	2.40108	0.0163466	0.0673159			ZNF616	1.844	1.723	7.523	3.36	1.575	0	3.514	3.684	3.279	0	0	5.613	1.825	3.776	0	1.859	0	1.637	3.629	0	1.888	9.503	1.019	1.074
	ACTR3	6.51841	-2.22453	0.926509	-2.40098	0.0163512	0.0673159			KRTAP4-1	1.844	0	0	0	0	0	0	0	0	0	0	0	0	0	0	0	0	0	0	0	3.775	0	0	0
	PCDH17	2.14406	3.19553	1.33218	2.39872	0.0164526	0.0676638			RPLP2	1.844	0	0	0	0	0	0	0	0	0	0	0	0	0	0	0	0	0	0	0	0	10.558	25.465	25.774
	LNP1	1.28391	5.50846	2.29644	2.3987	0.0164535	0.0676638			UTP18	0	0	0	0	0	0	0	0	0	1.411	0	0	0	0	0	0	0	1.637	1.814	0	0	8.447	4.074	6.444
	LINC00550	0.976686	5.2423	2.18612	2.39799	0.0164854	0.0677585			CCDC122	0	1.723	0	0	0	0	1.757	0	0	0	0	1.871	0	5.664	1.841	0	0	0	0	0	0	0	1.019	0
	SLC6A4	1.7265	3.14584	1.31252	2.39679	0.0165394	0.0679437			FAM111A	1.844	0	7.523	3.36	0	0	1.757	3.684	0	0	1.76	1.871	0	0	0	0	0	0	1.814	0	3.775	23.228	3.056	20.404
	FAM84A	1.90318	4.02926	1.6815	2.39622	0.016565	0.0680123			NAT10	0	0	0	0	0	0	0	0	0	0	0	0	0	0	0	0	1.882	0	0	0	0	0	0	4.296
	FRAS1	1.37492	4.69498	1.95997	2.39544	0.0166004	0.0680976			VWC2L	1.844	0	1.881	0	0	0	1.757	0	0	0	1.76	0	1.825	0	0	0	1.882	3.274	0	0	0	0	0	0
	LINC01747	1.04595	5.24995	2.19181	2.39525	0.0166089	0.0680976			LINC01097	0	0	0	0	0	0	0	0	0	0	0	0	0	0	0	0	0	1.637	0	0	0	0	0	0
	MCM10	1.25738	5.54079	2.31332	2.39517	0.0166127	0.0680976			NIFK	0	3.446	0	0	0	0	0	0	0	0	1.76	1.871	1.825	0	0	0	0	0	0	0	0	7.391	4.074	4.296
	DLX1	0.958687	5.21168	2.17634	2.3947	0.0166338	0.0681148			HOOK1	0	0	5.642	6.721	0	0	0	5.526	0	0	0	1.871	0	0	0	1.859	1.882	0	0	0	3.775	2.112	0	1.074
	MAP7D2	1.25562	5.45956	2.27998	2.39456	0.0166402	0.0681148			POU5F1B	0	0	0	0	0	0	0	0	0	0	0	0	0	0	0	0	0	1.637	0	0	0	0	0	0
	ZNF211	1.32472	4.68893	1.95822	2.39449	0.0166437	0.0681148			TRNAU1AP	1.844	0	0	0	0	0	0	1.842	0	0	0	0	0	0	0	0	1.882	1.637	1.814	0	1.888	0	5.093	0
	SIGLEC6	0.995436	5.23946	2.18836	2.39424	0.0166547	0.0681232			UBAP2	0	0	3.762	0	1.575	0	0	0	0	0	0	0	0	1.888	0	0	0	3.274	0	0	0	12.67	23.427	7.517
	FAM161A	0.996283	5.22726	2.18384	2.39361	0.0166836	0.0682044			ZNF799	1.844	0	1.881	0	3.15	0	1.757	1.842	0	0	1.76	0	1.825	0	0	1.859	0	0	0	0	0	0	0	12.887
	LINC02388	1.13881	5.44395	2.27469	2.39327	0.0166991	0.0682315			ALPK2	1.844	1.723	5.642	0	0	10.949	1.757	0	0	0	1.76	3.742	0	0	0	0	0	3.274	0	1.625	0	0	1.019	0
	PDLIM1	1.66085	-4.34364	1.81559	-2.39242	0.0167377	0.0683525			HIF1A-AS2	0	0	0	0	0	0	0	0	0	0	0	1.871	0	0	0	0	0	0	0	0	0	0	0	0
	LMO4	2.19557	2.76997	1.15817	2.39167	0.0167717	0.0684429			FLVCR1	0	0	1.881	0	1.575	0	0	0	1.64	0	0	3.742	3.65	0	0	3.717	1.882	0	0	0	5.663	2.112	1.019	2.148
	LINC01204	1.34371	4.70798	1.9686	2.39154	0.0167779	0.0684429			FAM162B	0	1.723	0	0	0	0	0	0	0	0	0	0	0	0	0	0	1.882	0	0	0	0	0	0	0
	RAB6D	0.992809	5.21999	2.18291	2.39129	0.0167891	0.0684521			NDUFAF3	0	0	0	0	0	0	0	0	0	0	0	0	0	0	0	0	0	0	0	0	0	4.223	6.112	0
	YWHAEP1	0.947356	5.20956	2.17934	2.39043	0.0168285	0.0685759			ITPRIP	0	0	3.762	0	1.575	0	0	3.684	0	0	0	0	0	0	0	0	1.882	0	0	0	3.775	2.112	0	5.37
	GABRA2	3.12418	2.5837	1.08126	2.38953	0.0168701	0.0686856			SFI1	0	0	0	0	0	0	0	0	0	0	0	0	0	0	0	0	0	0	0	0	0	0	1.019	8.591
	AICDA	1.60869	4.10538	1.71813	2.38945	0.0168735	0.0686856			ZNF189	0	0	0	1.68	0	0	0	0	0	0	1.76	3.742	0	0	3.682	0	1.882	0	0	0	0	1.056	0	2.148
	ARRDC3-AS1	1.19004	4.50519	1.88637	2.38829	0.0169271	0.0688672			DCDC1	0	0	0	0	0	0	0	1.842	0	0	0	0	0	0	0	0	0	0	0	0	0	0	0	0
	MRPL22	2.09994	3.90384	1.63503	2.38763	0.0169574	0.0689081			ZFAND5	3.688	6.892	0	1.68	3.15	0	3.514	7.368	0	2.822	3.521	1.871	7.3	3.776	0	1.859	3.765	8.184	0	1.625	0	32.731	26.483	13.961
	TRMT10C	1.24743	5.49225	2.30034	2.38758	0.0169596	0.0689081			RIPK1	0	1.723	1.881	1.68	1.575	0	0	0	0	0	0	3.742	3.65	3.776	0	0	0	1.637	0	0	0	5.279	7.13	4.296
	LINC00670	1.00112	5.24706	2.19774	2.38748	0.0169644	0.0689081			FAM20B	1.844	0	1.881	5.041	3.15	0	5.271	1.842	0	5.645	0	5.613	0	5.664	3.682	0	5.647	6.547	1.814	1.625	0	7.391	9.167	9.665
	PTCHD4	0.798693	4.97966	2.08613	2.38703	0.016985	0.068955			MAP2K1	0	0	0	1.68	0	0	0	0	0	0	0	0	0	0	1.841	0	0	0	0	0	0	0	1.019	6.444
	CEP41	2.7017	3.1126	1.30503	2.38507	0.0170757	0.0692862			PAICS	0	0	0	0	0	0	0	0	0	8.467	0	0	0	0	0	1.859	0	0	0	0	1.888	0	0	0
	GUSBP1	3.56166	2.39248	1.00385	2.38331	0.0171577	0.0695818			OR7G3	0	0	0	0	0	0	1.757	0	0	0	0	0	0	0	0	0	0	0	0	0	0	0	0	0
	KIT	1.13496	5.45101	2.28744	2.38302	0.0171712	0.0695994			INTS12	3.688	0	0	0	0	0	0	0	0	0	0	0	0	0	0	0	0	0	0	0	0	0	0	0
	ABCC4	3.25162	-3.36337	1.41156	-2.38274	0.0171844	0.0696162			XIRP2-AS1	0	1.723	0	0	0	0	5.271	0	0	0	0	0	0	0	0	0	0	0	1.814	0	0	0	0	0
	CDH7	1.32377	3.87163	1.62503	2.3825	0.0171955	0.0696164			ARL8A	0	0	0	0	0	0	0	0	0	0	0	0	0	0	0	0	0	0	0	0	0	2.112	2.037	5.37
	CCDC73	0.967885	5.22341	2.19255	2.38234	0.0172028	0.0696164			LINC02140	0	0	1.881	0	0	0	3.514	1.842	1.64	0	0	0	1.825	0	0	0	0	0	0	0	0	0	0	0
	TMEM260	1.56562	4.132	1.73457	2.38214	0.0172123	0.069618			ZNF672	0	0	0	3.36	0	0	0	0	0	0	0	0	0	0	0	0	0	0	0	0	0	2.112	6.112	0
	ACBD7	1.65223	4.16648	1.74922	2.38191	0.0172232	0.0696247			KDM8	0	0	0	0	0	0	0	0	0	0	0	0	0	0	0	0	0	0	0	0	0	4.223	2.037	0
	FBXO45	2.25934	3.14428	1.32032	2.38145	0.0172446	0.0696746			SLC28A3	3.688	0	0	0	0	0	1.757	1.842	1.64	0	0	3.742	1.825	1.888	0	0	0	0	1.814	0	1.888	1.056	0	0
	RBM48	3.25655	2.96945	1.24742	2.38048	0.0172901	0.0698212			DNAAF5	0	0	0	0	0	0	0	1.842	0	0	0	0	0	0	0	0	0	0	0	0	0	0	0	0
	SKP1	3.94421	-2.92413	1.22849	-2.38027	0.0173001	0.0698232			PKLR	0	1.723	0	0	0	0	0	0	0	0	0	0	0	3.776	0	0	0	0	0	0	0	0	0	0
	CCL28	0.997721	5.19014	2.18066	2.38008	0.017309	0.0698232			LOC102723968	0	0	0	0	0	0	0	0	0	4.233	0	0	0	0	0	1.859	0	0	0	0	0	0	0	0
	DIAPH1	2.15919	-3.44782	1.44892	-2.37958	0.0173322	0.0698799			KRT84	1.844	0	0	0	0	0	0	0	0	0	0	0	0	0	0	0	0	0	0	0	0	0	0	0
	LRP4	1.33444	4.6769	1.96561	2.37937	0.0173423	0.0698834			PPP2R2C	5.533	0	0	0	0	0	0	1.842	0	0	0	0	0	0	1.841	0	0	0	0	0	0	0	0	0
	RAB31	5.28019	-2.11604	0.889554	-2.37876	0.017371	0.0699622			MOBP	5.533	1.723	3.762	1.68	1.575	0	0	9.21	1.64	0	1.76	1.871	7.3	13.217	3.682	1.859	7.53	3.274	0	0	1.888	0	0	0
	SHC3	2.22936	3.64929	1.53452	2.37814	0.0174004	0.0700436			PLA2G12A	0	0	0	0	0	0	5.271	5.526	1.64	0	1.76	5.613	1.825	0	1.841	0	1.882	1.637	1.814	0	3.775	54.903	118.156	4.296
	DCT	1.92593	3.48914	1.4683	2.37631	0.017487	0.0703219			CASP12	0	0	0	0	0	0	1.757	0	0	0	0	0	0	1.888	0	0	0	0	0	0	0	0	0	0
	ZNF733P	1.15783	5.4412	2.28979	2.37628	0.017488	0.0703219			ITIH6	0	0	1.881	0	0	0	0	0	0	0	0	0	0	0	0	0	0	0	1.814	0	0	0	0	0
	CDC25A	2.62468	4.46266	1.87837	2.37582	0.01751	0.0703732			CCT8L2	0	1.723	0	0	0	0	0	0	0	0	0	0	0	0	0	0	0	0	0	0	0	0	0	2.148
	RDH10	1.0093	5.21254	2.19491	2.37483	0.0175568	0.0705236			ZCCHC14	1.844	0	0	0	0	0	1.757	3.684	0	0	0	1.871	0	1.888	7.364	0	3.765	0	0	0	0	4.223	8.149	0
	SPIN3	2.83762	2.68183	1.12936	2.37464	0.017566	0.0705236			ASCL1	1.844	0	1.881	1.68	0	0	0	0	0	0	0	5.613	0	0	0	3.717	0	0	1.814	0	3.775	0	0	0
	ADAM17	1.74825	3.28424	1.38351	2.37384	0.0176041	0.0706391			MRAP2	0	0	0	0	0	0	1.757	0	0	0	0	1.871	1.825	0	0	0	0	0	0	0	0	0	0	0
	IFIT2	10.6068	1.65023	0.695299	2.37342	0.0176243	0.0706831			GRIN2A	3.688	1.722	3.761	8.401	0	0	17.572	20.26	0	0	5.282	7.483	9.125	15.105	3.681	1.858	11.294	3.274	3.63	0	11.326	1.055	0	2.148
	ZNF180	1.35934	3.93313	1.65732	2.37319	0.0176352	0.0706893			FLJ21408	1.844	0	0	0	0	0	0	0	0	0	0	0	0	0	0	0	0	0	0	0	0	0	0	0
	LOC101927378	1.01428	5.20505	2.19372	2.37271	0.0176583	0.0707449			ZNF350	1.844	3.446	3.762	0	0	0	1.757	3.684	1.64	0	0	0	0	0	5.523	0	0	0	0	0	1.888	7.391	0	4.296
	LIPG	2.0581	3.48947	1.47112	2.37199	0.0176928	0.0708457			FAR2P2	1.844	0	3.762	0	1.575	0	1.757	7.162	0	0	0	3.742	0	5.664	1.841	0	1.882	0	1.814	0	0	4.223	0	0
	LRRC37A6P	0.973655	5.21209	2.19853	2.37072	0.0177535	0.0710396			RGPD5	8.41	2.902	12.156	5.04	1.816	0	7.09	12.502	0	0	9.164	5.612	5.475	2.076	2.902	1.858	3.764	6.548	14.933	0	20.686	4.224	27.156	8.592
	ZNF572	1.17075	5.4177	2.28538	2.37059	0.0177599	0.0710396			TMEM63A	0	0	0	0	0	0	0	0	0	0	0	0	0	0	0	0	0	0	0	0	0	1.056	2.037	0
	KCNK2	1.05553	5.3774	2.26865	2.37031	0.0177733	0.071056			WDR87	11.065	13.784	22.569	10.081	1.575	14.599	12.3	9.209	4.919	9.878	8.802	24.323	16.426	16.993	12.887	3.717	13.176	8.184	9.072	3.25	18.877	3.167	2.037	3.222
	IRS2	2.71255	2.63036	1.11017	2.36933	0.0178204	0.0712065			ARAP2	1.844	3.446	1.881	0	0	0	7.028	11.051	0	8.467	0	1.871	1.825	0	5.523	1.858	7.529	0	0	0	0	22.173	26.483	32.218
	MID2	0.989696	5.1824	2.18757	2.36902	0.0178353	0.0712287			VEGFC	0	0	0	0	0	0	0	0	0	0	0	0	0	0	0	0	0	0	0	0	0	4.223	4.074	0
	LOC101928618	1.3685	5.6664	2.39295	2.36796	0.0178865	0.0713041			RRNAD1	0	0	0	0	0	0	0	0	0	0	0	0	0	0	0	0	0	0	0	0	0	0	0	1.074
	ARL17B	1.84922	3.48317	1.47097	2.36794	0.0178873	0.0713041			DNAL4	0	0	0	0	0	5.475	0	0	0	0	0	0	0	0	0	0	0	0	0	0	0	1.056	0	0
	FAM133A	1.76721	3.78664	1.5993	2.36769	0.0178998	0.0713041			INTS7	1.844	0	0	0	0	0	0	0	0	0	0	0	0	0	0	0	0	0	1.814	0	1.888	2.112	6.112	7.517
	SLITRK3	1.16406	5.43794	2.29674	2.36767	0.0179004	0.0713041			ATP13A3	5.533	0	1.881	3.36	7.874	0	0	11.051	0	0	3.521	0	0	11.329	0	0	0	1.637	0	0	3.775	4.223	10.186	2.148
	LOC647070	0.982082	5.19719	2.19507	2.36766	0.017901	0.0713041			FAM111B	7.377	3.446	0	13.441	1.575	0	5.271	1.842	0	0	0	5.613	0	3.776	1.841	1.859	5.647	6.547	0	0	3.775	0	4.074	2.148
	PIGM	1.17464	5.46124	2.30701	2.36724	0.0179215	0.0713484			ERRFI1	11.065	3.446	1.881	3.36	0	0	10.543	1.842	4.919	4.233	0	1.871	3.65	5.664	0	5.576	7.529	0	1.814	0	16.989	0	2.037	4.296
	AAGAB	3.39871	2.17332	0.918307	2.36666	0.0179496	0.0713904			CPSF4	0	0	0	0	0	0	0	0	0	0	0	0	0	0	0	0	0	0	0	0	0	0	0	1.074
	CFAP97	3.36465	2.49721	1.05518	2.36663	0.0179508	0.0713904			RNPEP	0	0	0	0	0	0	0	0	0	0	0	0	0	0	0	0	0	0	0	0	0	3.168	1.019	2.148
	USP32P3	0.779284	4.91654	2.07795	2.36605	0.0179788	0.071463			CNNM3	0	0	5.642	3.36	0	23.723	0	0	0	0	0	0	0	0	0	7.434	0	0	0	0	0	0	2.037	3.222
	LOC101927157	0.925772	5.1828	2.19065	2.36587	0.0179879	0.071463			GPS2	0	0	0	0	0	0	0	0	0	0	0	0	0	0	0	0	0	0	0	0	0	0	3.056	4.296
	TRAM2	1.81605	3.71121	1.56949	2.36459	0.0180499	0.0716513			ALDH1A1	3.688	0	0	0	0	0	0	0	0	0	0	0	1.825	0	0	0	0	0	0	0	1.888	7.391	0	0
	FAM111B	2.49942	2.91927	1.23462	2.36451	0.0180541	0.0716513			SNORA53	0	0	0	0	0	0	1.757	0	0	0	0	0	0	0	0	0	0	0	0	0	1.888	0	0	0
	RPS27A	6.2115	-2.84475	1.20359	-2.36356	0.0181001	0.0717087			LINC00893	1.844	0	1.881	1.68	0	0	0	0	0	0	0	1.871	0	0	0	0	0	0	0	0	0	0	0	0
	CHST2	2.71598	3.00108	1.26984	2.36335	0.0181106	0.0717087			NUP210L	0	0	0	0	0	0	0	0	0	0	0	0	0	1.888	0	0	0	0	0	0	0	0	0	0
	SUCLG2-AS1	0.945451	5.17729	2.19069	2.36332	0.0181122	0.0717087			HIF1A-AS1	0	0	0	0	0	0	0	0	0	0	0	0	0	0	0	1.859	0	0	0	0	0	0	0	0
	PTPRJ	5.05478	-2.53192	1.07135	-2.36329	0.0181136	0.0717087			CEP135	0	0	0	1.68	1.575	0	3.514	1.842	0	7.056	0	0	1.825	0	0	0	1.882	0	0	0	0	11.614	13.242	1.074
	XRCC5	3.44957	-1.63113	0.690207	-2.36325	0.0181157	0.0717087			ZC3H4	1.844	0	0	0	0	0	0	0	0	0	0	0	0	0	0	0	1.882	0	0	0	0	1.056	1.019	1.074
	NWD1	2.32303	3.67877	1.55695	2.36281	0.0181372	0.0717565			VPS50	3.688	3.446	0	3.36	1.575	0	0	11.051	0	0	1.76	3.742	0	0	0	0	0	1.637	1.814	0	0	10.559	7.13	7.517
	ARGFX	1.00539	5.11513	2.16581	2.36176	0.0181883	0.0719213			POLD2	0	0	0	0	0	0	0	0	0	0	0	0	0	0	0	0	0	0	0	0	0	3.168	0	0
	LYPLAL1	1.52062	-4.00634	1.69661	-2.36138	0.0182069	0.0719411			LIMD1	0	3.446	1.881	0	0	0	0	0	0	0	0	7.484	1.825	0	0	0	3.765	0	0	0	0	26.396	9.167	18.257
	ANP32AP1	1.47356	4.84667	2.05256	2.36128	0.0182122	0.0719411			ZNF79	0	0	3.762	0	0	0	0	1.842	0	0	0	0	1.825	0	0	0	0	0	0	0	0	1.056	0	5.37
	LOC101928505	0.957391	5.18199	2.19601	2.35973	0.0182882	0.0722038			LOC100506747	0	0	0	3.36	0	0	0	0	0	0	0	0	0	0	0	0	0	0	0	0	0	0	0	0
	MOSMO	2.01193	3.44393	1.4598	2.35918	0.0183152	0.0722589			ARMC2	0	0	0	0	0	0	0	0	0	0	0	0	0	0	0	0	0	0	0	0	0	0	0	3.222
	MYH15	1.15876	5.4	2.28905	2.35906	0.0183212	0.0722589			UTP15	0	0	0	0	0	0	0	1.842	0	0	0	0	0	0	1.841	0	0	0	1.814	0	1.888	0	0	0
	SETMAR	0.927474	5.11955	2.17053	2.35866	0.0183411	0.0722758			DNASE2B	0	0	0	0	0	0	0	0	0	0	0	0	0	0	0	0	1.882	0	0	0	0	0	0	0
	GSG1	1.20287	5.46948	2.31896	2.35859	0.0183444	0.0722758			KY	0	1.723	1.881	0	0	0	0	0	0	0	0	0	0	0	0	1.859	0	0	0	0	1.888	0	0	1.074
	FAM182B	0.938191	5.11365	2.16831	2.35836	0.0183559	0.0722836			MYO1E	0	0	3.762	0	0	0	0	1.842	0	0	0	0	0	0	0	0	0	0	0	0	1.888	1.056	4.074	2.148
	LOC284798	1.13235	5.41236	2.29606	2.35724	0.0184115	0.0724648			MLXIP	0	0	0	0	0	0	0	0	0	0	0	0	0	0	0	0	1.882	1.637	3.629	0	0	6.335	3.056	0
	MS4A14	0.940536	5.16537	2.19164	2.35685	0.0184305	0.0724889			BOD1	0	0	0	0	0	0	0	0	0	0	0	1.871	0	0	0	0	0	0	0	0	0	0	0	0
	LOC648987	1.11348	5.39792	2.29043	2.35673	0.0184366	0.0724889			IL27RA	0	1.723	0	0	0	0	0	0	0	0	0	0	0	0	0	0	0	0	0	0	0	0	0	1.074
	ERC2-IT1	0.967547	5.1898	2.20258	2.35624	0.0184612	0.0725479			PPP4C	0	0	0	0	0	0	0	0	0	0	0	0	0	0	0	0	0	0	0	0	0	0	2.037	2.148
	LOC101928272	1.09301	5.36519	2.27757	2.35567	0.0184896	0.0726207			PRAMEF18	0	0	1.881	0	0	0	1.757	3.684	0	0	0	0	0	0	0	1.859	0	0	0	0	1.888	3.168	0	0
	RUFY1	5.4502	-4.59834	1.95219	-2.35548	0.0184988	0.0726207			SIL1	0	0	0	0	0	0	0	0	0	0	0	0	0	0	0	0	0	0	0	0	0	0	2.037	0
	GEN1	2.14228	4.02429	1.70949	2.35408	0.0185686	0.0728572			SEPHS1	0	0	1.881	0	0	0	0	1.842	1.64	0	1.76	1.871	0	0	1.841	0	1.882	3.274	1.814	0	0	1.056	0	2.148
	TUSC3	1.13604	5.39138	2.29142	2.35286	0.0186297	0.0730591			MRPS17	0	0	0	1.68	0	0	1.757	7.368	0	0	0	0	0	1.888	0	0	1.882	0	0	0	0	0	0	0
	RS1	1.10269	5.39056	2.29202	2.35188	0.0186789	0.0732145			TAF7	0	3.446	5.642	1.68	0	0	1.757	3.684	0	1.411	1.76	0	0	0	0	0	0	4.91	1.814	1.625	0	4.223	7.13	11.813
	LOC100996724	4.66956	2.93958	1.25032	2.35106	0.0187201	0.073338			OR7E14P	0	0	0	0	0	0	0	0	0	0	0	0	0	0	0	0	1.882	0	0	0	1.888	0	0	4.296
	RNASEL	2.01372	2.40928	1.02494	2.35065	0.0187408	0.0733654			JUN	3.688	0	0	0	0	0	0	1.842	0	0	5.281	0	3.65	0	0	0	1.882	1.637	0	0	0	1.056	0	3.222
	LRP11	2.51109	3.50173	1.48986	2.35037	0.0187546	0.0733654			DEF6	0	0	0	0	0	0	0	0	0	0	0	0	0	0	0	0	0	0	0	0	0	2.112	0	1.074
	RNLS	2.13074	3.45867	1.47156	2.35035	0.018756	0.0733654			CDCA5	0	0	0	0	0	0	0	0	0	0	0	0	0	1.888	0	0	0	0	0	0	0	0	0	0
	MIR3150BHG	1.92903	5.16471	2.19786	2.34988	0.0187796	0.0734199			NAA40	1.844	0	0	0	0	0	0	0	0	0	0	0	0	0	0	0	0	0	0	0	0	0	0	4.296
	FLJ46284	3.15424	3.22109	1.37148	2.34862	0.0188432	0.0736308			TATDN3	0	0	0	0	0	0	0	0	0	4.233	0	0	0	0	0	0	0	0	0	0	1.888	2.112	0	2.148
	LINC01252	0.953556	5.1903	2.21039	2.34814	0.0188673	0.0736589			NIPA1	9.221	5.169	11.285	11.761	1.575	0	7.028	5.526	3.279	0	1.76	3.742	7.3	5.664	0	0	3.765	3.274	3.629	0	1.888	1.056	1.019	5.37
	IGSF11-AS1	1.16431	5.41999	2.30825	2.34809	0.0188698	0.0736589			PPIAP30	1.844	0	0	1.68	0	0	0	0	0	0	0	0	0	0	0	0	0	0	0	0	0	0	0	0
	SKP1P2	0.958684	5.15233	2.19451	2.34783	0.018883	0.0736729			RRM1	0	0	0	0	0	0	0	0	0	0	0	1.871	0	0	0	0	0	0	1.814	0	0	2.112	4.074	0
	EIF5AL1	1.05738	5.35186	2.28017	2.34713	0.0189186	0.073774			SMURF1	1.844	1.723	0	0	1.575	0	0	3.684	0	0	0	0	0	0	0	0	1.882	0	1.814	0	1.888	0	2.037	12.887
	ACAP2	2.37829	-2.95111	1.25747	-2.34686	0.0189325	0.0737902			MST1L	5.533	1.723	3.762	18.482	0	0	3.514	1.842	1.64	0	3.521	7.484	7.3	13.217	12.887	3.717	7.529	4.91	5.443	0	9.438	0	2.037	0
	TMEM47	1.38477	5.66164	2.41481	2.34455	0.0190503	0.0742112			FAM214A	0	1.723	1.881	0	1.575	0	5.271	1.842	1.64	11.289	0	0	3.65	0	0	0	1.882	1.637	0	1.625	0	6.335	8.149	6.444
	LINC01597	1.05232	5.35481	2.28489	2.34357	0.0191003	0.0743329			VPS25	0	0	0	0	0	0	0	0	0	0	0	0	0	0	0	0	0	0	0	0	0	2.112	5.093	3.222
	CCDC181	1.12522	5.36003	2.28714	2.34355	0.0191011	0.0743329			TNFSF9	0	1.723	0	0	0	0	0	0	0	0	0	0	0	0	0	0	0	0	0	0	0	0	0	0
	RGMB	1.36343	4.67706	1.99607	2.34314	0.0191224	0.074363			NUFIP1	5.533	0	0	0	0	0	3.514	1.842	0	0	5.281	3.742	5.475	0	3.682	0	1.882	1.637	0	0	1.888	0	4.074	0
	LOC101927190	0.902142	5.12705	2.18822	2.34302	0.0191283	0.074363			PRKY	0	0	0	0	0	0	0	5.526	0	0	0	7.484	0	0	0	0	0	1.637	0	0	11.326	2.336	0	0
	LDLRAD3	1.0741	5.35392	2.28598	2.34207	0.0191772	0.0744884			ERLEC1	0	0	0	0	0	0	0	1.842	0	0	0	0	0	0	0	0	0	0	0	0	0	3.168	2.037	0
	RAB8A	1.99689	-3.75721	1.60426	-2.34201	0.0191802	0.0744884			EIF4B	3.688	8.615	1.881	10.081	1.575	18.249	8.786	9.209	0	15.522	0	3.742	1.825	1.888	5.523	0	5.647	3.274	3.629	0	1.888	154.152	180.289	160.014
	GORASP1	0.952108	5.15866	2.20289	2.34177	0.0191926	0.0744988			FAM126B	12.909	0	5.641	0	1.573	0	14.054	12.891	1.638	7.055	1.758	11.223	7.298	1.885	5.52	3.713	1.879	4.909	1.811	1.623	3.773	17.949	19.353	15.035
	EGFLAM	2.51287	2.96075	1.26501	2.34051	0.0192575	0.0746929			MAFF	0	0	0	0	0	0	0	0	0	0	0	0	0	0	0	0	0	0	0	1.625	0	1.056	0	0
	LOC100422212	1.10673	5.38813	2.30238	2.34025	0.0192711	0.0746929			ZFP82	3.688	0	0	1.68	3.15	0	3.514	5.526	1.64	0	3.521	1.871	5.475	1.888	0	1.859	0	3.274	3.629	0	5.663	1.056	0	0
	CORO1C	2.73339	-3.4928	1.49251	-2.34023	0.0192721	0.0746929			OGFOD3	0	0	0	0	0	0	0	0	0	0	0	0	0	0	0	0	1.882	0	0	0	0	0	0	0
	ASCL1	1.15238	5.38834	2.30341	2.33929	0.0193202	0.0748413			VWA5B2	0	0	0	0	0	0	0	0	0	0	0	0	0	0	0	0	0	0	0	0	0	0	0	1.074
	MSANTD4	3.37829	2.53619	1.08454	2.33849	0.0193617	0.0749638			DPCD	0	0	0	0	0	0	0	1.842	0	0	0	0	0	0	1.841	0	0	1.637	0	0	0	0	1.019	0
	CRISP1	0.946689	5.14836	2.20203	2.33801	0.0193866	0.0750007			CCDC77	0	3.446	0	6.721	0	0	1.757	0	0	0	0	3.742	0	0	0	0	0	0	0	0	0	4.223	0	3.222
	SLC6A20	1.67899	3.73435	1.59729	2.33793	0.019391	0.0750007			LINC00559	1.844	0	0	0	1.575	0	0	0	0	0	0	0	0	0	0	0	0	1.637	0	0	0	0	0	0
	LINC01159	0.944399	5.17273	2.21289	2.33755	0.0194106	0.0750387			UNC13A	5.533	0	3.762	0	3.15	0	1.757	3.684	1.64	0	5.281	3.742	5.475	0	1.841	5.576	5.647	0	3.629	0	11.326	2.112	0	0
	PDE3B	1.44217	4.69653	2.00951	2.33715	0.0194316	0.0750755			LOC101928303	0	0	0	0	0	0	0	0	0	0	0	0	0	0	0	0	0	0	0	0	0	1.056	0	0
	NLRP4	1.09248	5.38657	2.30492	2.33699	0.0194399	0.0750755			ENO2	0	1.723	0	1.68	0	0	0	1.842	0	0	0	0	0	0	0	1.859	0	4.91	0	0	1.888	2.112	7.13	0
	WSCD1	1.21527	4.56865	1.95627	2.33539	0.0195232	0.075359			KCTD8	0	1.723	1.881	0	0	0	0	3.684	0	0	0	0	0	0	0	0	0	0	0	0	0	0	0	0
	ARPC3	3.28523	-2.67616	1.14607	-2.33509	0.0195389	0.0753812			FLJ42627	7.377	1.723	0	0	0	0	3.514	0	0	0	0	1.871	0	0	0	5.576	5.647	0	0	0	3.775	0	5.093	4.296
	DNM1P41	1.6613	3.64011	1.55936	2.33437	0.0195766	0.0754884			NDST1-AS1	0	0	0	0	0	0	0	0	0	0	0	0	0	0	0	0	0	1.637	0	0	0	0	0	0
	RPL10A	2.20207	-3.57007	1.52958	-2.33402	0.0195946	0.0755197			C9orf47	1.844	5.169	5.642	1.68	0	0	0	1.842	0	0	0	1.871	1.825	9.441	1.841	0	3.765	4.91	1.814	0	3.775	1.056	0	9.665
	SORD	1.14357	5.36962	2.30113	2.33347	0.0196237	0.0755936			TTC37	0	0	0	0	0	0	1.757	0	0	0	0	0	0	0	0	0	3.765	0	0	0	0	16.893	24.446	26.848
	RNF138P1	0.982224	5.15186	2.20873	2.3325	0.0196746	0.0757513			MUC17	5.532	3.446	1.881	0	0	0	0	5.526	0	0	0	0	0	1.888	0	1.859	1.882	3.274	0	1.625	1.887	0	0	5.37
	SLC30A8	1.06836	5.33985	2.29029	2.33151	0.0197264	0.0759124			DLGAP5	0	0	0	0	0	0	0	0	0	0	0	0	0	0	0	3.717	1.882	0	0	0	0	0	0	0
	DIP2C	0.747296	4.90315	2.10422	2.33014	0.0197985	0.076076			C18orf54	0	1.723	5.642	6.721	0	0	1.757	5.526	1.64	0	1.76	3.742	1.825	0	0	1.859	3.765	1.637	0	0	0	6.335	0	5.37
	LOC101929748	1.31682	5.62052	2.41235	2.32989	0.0198118	0.076076			ZBED6CL	1.844	0	0	0	1.575	0	0	0	0	0	0	0	0	0	0	0	0	0	0	0	0	0	0	0
	ANKDD1A	1.88615	3.88651	1.66815	2.32983	0.0198152	0.076076			CLEC10A	0	0	0	0	0	0	0	0	0	0	0	0	0	0	0	0	0	0	0	0	0	0	0	5.37
	VASH2	1.91706	5.12806	2.20123	2.32963	0.0198256	0.076076			FAM228B	1.844	0	0	0	0	0	1.757	0	0	0	0	1.871	0	0	0	0	0	0	0	0	0	2.112	61.115	8.591
	IFIT1	8.29958	1.93136	0.829051	2.32961	0.0198268	0.076076			LINC01202	0	0	0	0	0	0	0	0	0	0	0	0	0	0	0	0	1.882	0	0	0	0	0	0	0
	GRIP1	0.929351	5.11579	2.19602	2.32957	0.019829	0.076076			LPAR4	5.533	0	0	1.68	0	0	0	0	0	0	0	1.871	3.65	0	0	0	1.882	0	0	0	0	5.279	0	0
	GRIA3	1.12974	5.37673	2.30852	2.32908	0.0198547	0.0761364			CCR3	0	0	0	0	0	0	0	0	0	0	0	0	0	0	0	0	0	0	1.814	0	0	0	0	0
	LINC00332	0.90673	5.13206	2.20444	2.32806	0.0199091	0.0763056			CD80	0	0	0	0	0	0	1.757	0	0	0	1.76	0	0	0	0	0	1.882	0	0	0	0	0	0	2.148
	IL6ST	3.47057	-2.4541	1.05423	-2.32787	0.0199189	0.0763056			MIER2	0	0	0	0	0	0	0	0	0	0	0	0	0	0	0	0	0	0	0	0	0	1.056	0	0
	RPS17	4.09921	-2.70896	1.16397	-2.32735	0.0199467	0.0763738			MEOX1	1.844	0	1.881	0	0	0	0	1.842	0	0	0	0	0	0	3.682	0	0	0	1.814	1.625	3.775	4.223	1.019	3.222
	LINC01959	0.896115	5.1324	2.20589	2.32668	0.0199824	0.0764719			SNPH	0	0	0	0	0	0	0	0	0	0	0	0	0	0	0	0	0	0	0	0	0	1.056	3.056	4.296
	MET	1.40581	4.67667	2.0105	2.32613	0.0200117	0.0765456			TMEM94	0	0	0	0	0	0	0	0	0	0	0	0	0	0	0	0	0	0	0	0	0	0	2.037	5.37
	ZNF557	2.91741	2.74744	1.18133	2.32571	0.0200338	0.076586			ARL6IP5	0	0	3.762	0	1.575	12.774	0	1.842	3.279	8.467	3.521	0	0	0	0	0	0	1.637	3.629	0	0	128.812	318.817	22.552
	SPHKAP	1.14453	5.32934	2.29178	2.32541	0.0200499	0.076586			SLCO5A1	0	0	0	0	0	0	0	0	0	0	0	0	0	0	1.841	0	0	0	0	0	0	1.056	0	2.148
	WNT2B	0.92824	5.11619	2.20017	2.32536	0.0200525	0.076586			RTN3	0	0	1.881	1.68	1.575	0	0	5.526	1.64	0	0	1.871	0	5.664	0	1.859	1.882	0	1.814	0	1.888	47.513	50.929	5.37
	EEF2K	2.05022	4.29927	1.84917	2.32498	0.0200733	0.076627			ZNF75D	3.688	1.723	1.881	0	0	0	0	1.842	0	2.822	0	0	0	0	1.841	0	1.882	0	3.629	0	0	2.112	2.037	2.148
	SLC9A6	2.28269	3.31863	1.42837	2.32336	0.0201599	0.0769189			CETN1	0	0	1.881	0	1.575	0	0	1.842	3.279	0	0	0	0	0	0	0	0	0	1.814	0	0	0	0	0
	RP1	1.99604	3.43149	1.47775	2.32211	0.0202269	0.0771361			PAPOLG	0	1.723	1.881	1.68	0	0	5.271	1.842	0	5.645	0	3.742	0	0	0	0	1.882	3.274	1.814	0	1.888	13.726	16.297	16.109
	LINC02232	0.971352	5.11116	2.2032	2.31988	0.0203472	0.0775376			EHHADH	7.377	5.169	5.642	1.68	1.575	21.899	10.543	5.526	0	0	1.76	9.355	1.825	5.664	0	3.717	1.882	1.637	1.814	0	7.551	0	0	0
	LOC100287896	1.04811	5.33287	2.29887	2.31978	0.0203526	0.0775376			PQLC2	0	0	0	0	0	5.475	0	0	0	0	0	0	0	0	0	0	0	0	0	0	0	0	0	2.148
	FCGR1B	2.33098	4.02498	1.73555	2.31914	0.0203876	0.0776064			AMBRA1	1.844	0	1.881	0	0	0	0	0	0	2.822	0	1.871	0	0	0	0	1.882	0	3.629	0	0	0	3.056	6.444
[truncated: 17,269 more rows]
